# Supplementary material for: Phosphatidylserine-dependent structure of synaptogyrin remodels the synaptic vesicle membrane
Source: Nat Struct Mol Biol. 2023 May 22;30(7):926–34. doi: 10.1038/s41594-023-01004-9 (PMC10352133; doi:10.1038/s41594-023-01004-9)
Supplement: Source Data Fig. 1 — Endnote file with data. [file 41594_2023_1004_MOESM3_ESM.xlsx]

## Sheet: Talos
Residue NO.	Predicted SS		Residue NO.	Predicted RCI S2
1	0		1	0.493
2	0		2	0.518
3	0		3	0.565
4	0		4	0.633
5	0		5	0.675
6	0		6	0.632
7	0		7	0.606
8	0		8	0.632
9	-0.812		9	0.752
10	-0.946		10	0.818
11	-0.794		11	0.752
12	-0.085		12	0.572
13	-0.016		13	0.518
14	-0.008		14	0.547
15	0		15	0.698
16	0		16	0.807
17	-0.157		17	0.834
18	-0.901		18	0.855
19	-0.974		19	0.847
20	-0.915		20	0.84
21	-0.661		21	0.83
22	0		22	0.817
23	0		23	0.818
24	0		24	0.832
25	-0.921		25	0.865
26	-0.987		26	0.889
27	-0.992		27	0.897
28	-0.993		28	0.893
29	-0.992		29	0.889
30	-0.995		30	0.886
31	-0.994		31	0.889
32	-0.991		32	0.891
33	-0.989		33	0.885
34	-0.973		34	0.873
35	-0.955		35	0.865
36	-0.983		36	0.879
37	-0.999		37	0.9
38	-0.996		38	0.92
39	-0.987		39	0.915
40	-0.894		40	0.898
41	-0.818		41	0.878
42	-0.954		42	0.872
43	-0.985		43	0.875
44	-0.967		44	0.872
45	-0.829		45	0.859
46	-0.514		46	0.828
47	-0.195		47	0.786
48	-0.564		48	0.765
49	-0.779		49	0.729
50	-0.625		50	0.717
51	-0.349		51	0.581
52	0		52	0.56
53	0		53	0.511
54	0		54	0.576
55	0		55	0.548
56	0		56	0.522
57	0		57	0.535
58	0		58	0.563
59	0		59	0.633
60	0		60	0.613
61	0		61	0
62	0		62	0.825
63	0		63	0.839
64	0		64	0.856
65	-0.325		65	0.859
66	-0.837		66	0.869
67	-0.962		67	0.866
68	-0.981		68	0.889
69	-0.984		69	0.889
70	-0.959		70	0.891
71	-0.952		71	0.889
72	-0.986		72	0.9
73	-0.993		73	0.909
74	-0.976		74	0.913
75	-0.954		75	0.909
76	-0.99		76	0.903
77	-0.985		77	0.894
78	-0.988		78	0.871
79	-0.954		79	0.835
80	-0.722		80	0.815
81	-0.564		81	0.819
82	-0.911		82	0.843
83	-0.979		83	0.85
84	-0.942		84	0.841
85	-0.946		85	0.838
86	-0.984		86	0.84
87	-0.988		87	0.859
88	-0.986		88	0.866
89	-0.99		89	0.885
90	-0.967		90	0.862
91	-0.731		91	0.84
92	0		92	0.796
93	0		93	0.753
94	0		94	0.72
95	0		95	0.645
96	0		96	0.652
97	0		97	0.684
98	-0.447		98	0.812
99	-0.919		99	0.884
100	-0.993		100	0.918
101	-0.996		101	0.919
102	-0.994		102	0.917
103	-0.992		103	0.909
104	-0.994		104	0.904
105	-0.994		105	0.894
106	-0.993		106	0.896
107	-0.985		107	0.898
108	-0.969		108	0.906
109	-0.94		109	0.902
110	-0.948		110	0.904
111	-0.99		111	0.898
112	-0.989		112	0.894
113	-0.993		113	0.889
114	-0.987		114	0.891
115	-0.988		115	0.897
116	-0.997		116	0.9
117	-0.993		117	0.899
118	-0.996		118	0.896
119	-0.979		119	0.891
120	-0.998		120	0.881
121	-0.989		121	0.872
122	-0.952		122	0.877
123	-0.995		123	0.893
124	-0.998		124	0.91
125	-0.99		125	0.904
126	-0.986		126	0.887
127	-0.979		127	0.866
128	-0.943		128	0.851
129	-0.903		129	0.838
130	-0.921		130	0.817
131	-0.841		131	0.785
132	-0.614		132	0.711
133	0		133	0.634
134	0		134	0.553
135	0		135	0.579
136	0		136	0.649
137	0		137	0.772
138	0		138	0.761
139	0		139	0.66
140	0		140	0.541
141	0		141	0
142	0		142	0
143	0		143	0
144	0		144	0.61
145	-0.761		145	0.865
146	-0.974		146	0.886
147	-0.977		147	0.891
148	-0.981		148	0.862
149	-0.983		149	0.867
150	-0.994		150	0.874
151	-0.989		151	0.892
152	-0.957		152	0.896
153	-0.94		153	0.899
154	-0.97		154	0.897
155	-0.985		155	0.895
156	-0.967		156	0.898
157	-0.992		157	0.905
158	-0.997		158	0.92
159	-0.992		159	0.926
160	-0.992		160	0.925
161	-0.997		161	0.907
162	-0.988		162	0.891
163	-0.973		163	0.878
164	-0.983		164	0.881
165	-0.987		165	0.883
166	-0.989		166	0.879
167	-0.99		167	0.878
168	-0.994		168	0.881
169	-0.998		169	0.894
170	-0.991		170	0.893
171	-0.978		171	0.887
172	-0.989		172	0.883
173	-0.987		173	0.876
174	-0.977		174	0.868
175	-0.849		175	0.794
176	-0.335		176	0.746
177	0		177	0.704
178	0		178	0.779
179	0		179	0.853
180	0		180	0.84
181	0		181	0.788
182	0		182	0.694
183	0		183	0.587
184	0		184	0.548
185	0		185	0.553
186	0		186	0.506
187	0		187	0.478
188	0		188	0.447
189	0		189	0.502
190	0		190	0.502
191	0		191	0.482
