# Supplementary material for: Phosphatidylserine-dependent structure of synaptogyrin remodels the synaptic vesicle membrane
Source: Nat Struct Mol Biol. 2023 May 22;30(7):926–34. doi: 10.1038/s41594-023-01004-9 (PMC10352133; doi:10.1038/s41594-023-01004-9)
Supplement: Source Data Fig. 3 — Endnote file with data. [file 41594_2023_1004_MOESM4_ESM.xlsx]

## Sheet: PC PE PS PI Cholesterol
	Radius(nm)	Diameter				Avgr	erorr
Ref.-1	99.9	199.8			1:20	41.9	9.75807
Ref.-2	104.9	209.8			1:50	53.9	3.81838
Ref.-3	100.6	201.2			1:100	113.5	12.5865
					1:500	183.9	10.3238
1;20-1	17.5	35			1:1000	186.5	11.1723
1;20-2	24.4	48.8			1:2000	187.5	0.424264
1;20-3	19.7	39.4			Ref.	203.6	5.41479
1;50-1	25.6	51.2
1;50-2	28.3	56.6
1;50-3	27.4	54.8
1;100-1	61.2	122.4
1;100-2	52.3	104.6
1;100-3	56.6	113.2
1;500-1	95.6	191.2
1;500-2	88.3	176.6
1;500-3	83.5	167
1;1000-1	89.3	178.6
1;1000-2	97.2	194.4
1;1000-3	89.5	179
1;2000-1	93.9	187.8
1;2000-2	93.6	187.2
1;2000-3	92.9	185.8

## Sheet: PC PE PS PI
	Radius(nm)	Diameter				Avgr	erorr
Ref.-1	66.7	133.4			1;20	47.7333	5.85947
Ref.-2	67.7	135.4			1;50	54.5333	3.37244
Ref.-3	72	144			1;100	81.3333	5.26245
					1;500	128	7.68635
1;20-1	27.2	54.4			1;1000	135.4	3.66606
1;20-2	21.7	43.4			1;2000	131.867	12.2871
1;20-3	22.7	45.4			Ref.	137.6	5.63205
1;50-1	26.5	53
1;50-2	26.1	52.2
1;50-3	29.2	58.4
1;100-1	43.5	87
1;100-2	38.3	76.6
1;100-3	40.2	80.4
1;500-1	65.2	130.4
1;500-2	67.1	134.2
1;500-3	59.7	119.4
1;1000-1	65.7	131.4
1;1000-2	68.1	136.2
1;1000-3	69.3	138.6
1;2000-1	68.1	136.2
1;2000-2	59	118
1;2000-3	70.7	141.4

## Sheet: PC PE PI(6%) Cholesterol
	Radius(nm)	Diameter				Avgr	erorr
Ref.-1	93.2	186.4			1:20	166.467	8.73232
Ref.-2	93.7	187.4			1:50	183.467	5.90028
Ref.-3	94.4	188.8			1:100	186.533	5.3454
					1:500	181.533	3.78065
1;20-1	88.2	176.4			1:1000	188.667	2.13854
1;20-2	80	160			1:2000	185.267	4.20159
1;20-3	81.5	163			Ref.	187.533	1.20554
1;50-1	90.5	181
1;50-2	95.1	190.2
1;50-3	89.6	179.2
1;100-1	95.1	190.2
1;100-2	90.2	180.4
1;100-3	94.5	189
1;500-1	92.9	185.8
1;500-2	90.1	180.2
1;500-3	89.3	178.6
1;1000-1	94.1	188.2
1;1000-2	93.4	186.8
1;1000-3	95.5	191
1;2000-1	90.5	181
1;2000-2	92.7	185.4
1;2000-3	94.7	189.4

## Sheet: without PS(17% PI)_wt
	Radius(nm)	Diameter				Avgr	erorr
Ref.-1	71.3	142.6			1:20	141.267	1.85831
Ref.-2	74.9	149.8			1:50	141.6	3.46987
Ref.-3	75.3	150.6			1:100	146.067	7.16752
					1:500	149.467	2.04287
1;20-1	71.4	142.8			1:1000	152.533	2.50067
1;20-2	69.6	139.2			1:2000	152.067	3.139
1;20-3	70.9	141.8			Ref.	147.667	4.40606
1;50-1	70.4	140.8
1;50-2	69.3	138.6
1;50-3	72.7	145.4
1;100-1	73.6	147.2
1;100-2	69.2	138.4
1;100-3	76.3	152.6
1;500-1	75.9	151.8
1;500-2	74.3	148.6
1;500-3	74	148
1;1000-1	77.7	155.4
1;1000-2	75.4	150.8
1;1000-3	75.7	151.4
1;2000-1	77.8	155.6
1;2000-2	74.8	149.6
1;2000-3	75.5	151
