# Supplementary material for: Phosphatidylserine-dependent structure of synaptogyrin remodels the synaptic vesicle membrane
Source: Nat Struct Mol Biol. 2023 May 22;30(7):926–34. doi: 10.1038/s41594-023-01004-9 (PMC10352133; doi:10.1038/s41594-023-01004-9)
Supplement: Source Data Fig. 4 — Endnote file with data. [file 41594_2023_1004_MOESM5_ESM.xlsx]

## Sheet: Sheet1
	1:50/Ref	1:100/Ref	1:500/Ref			Erorr range	1:50/Ref	1:100/Ref	1:500/Ref
Wild type	0.26	0.56	0.93			Wild type	0.04	0.06	0.03
C67A, C82S, C124A	0.38	0.76	0.9			C67A, C82S, C124A	0.06	0.03	0.03
w/o PS (6% PI)	0.98	0.99	0.97			w/o PS (6% PI)	0.02	0.01	0.01
w/o PS (17% PI)	0.96	0.99	1			w/o PS (17% PI)	0.02	0.03	0.02
K102,103Q	0.77	0.8	0.94			Syr1b K102,103Q	0.01	0.02	0.02
K102Q	0.93	1	0.99			Syr1b K102Q	0.02	0.02	0.02
K134,136Q	0.8	0.84	0.9			Syr1b K134,136Q	0.07	0.03	0.02
K134Q	0.92	1	1			Syr1b K134Q	0.02	0.05	0.02
