# Supplementary material for: Phosphatidylserine-dependent structure of synaptogyrin remodels the synaptic vesicle membrane
Source: Nat Struct Mol Biol. 2023 May 22;30(7):926–34. doi: 10.1038/s41594-023-01004-9 (PMC10352133; doi:10.1038/s41594-023-01004-9)
Supplement: Source Data Fig. 5 — Endnote file with data. [file 41594_2023_1004_MOESM6_ESM.xlsx]

## Sheet: Wild type
	Wild type				WT+20% DMPS
Residue	H (ppm)	N (ppm)		Residue	H (ppm)	N (ppm)		CSP
1Met				1Met
2Glu	8.17444	125.923		2Glu	8.19814	125.918		0.0238032
3Gly	8.44229	110.572		3Gly	8.4156	110.003
4Gly	8.33683	109.406		4Gly	8.33798	109.405		0.00126905
5Ala	8.05368	124.464		5Ala	8.03664	124.397		0.0344347
6Tyr	8.2324	119.11		6Tyr	8.23601	119.09		0.00946313
7Gly	8.14657	110.186		7Gly	8.14886	110.259		0.0328294
8Ala	7.99619	124.47		8Ala	7.99347	124.381		0.0400555
9Gly	8.3627	109.3		9Gly	8.38497	109.316		0.0234932
10Lys	8.02857	120.844		10Lys	8.043	120.762		0.0395708
11Ala	8.25921	125.841		11Ala	8.25367	125.913		0.0327518
12Gly	8.3232	108.146		12Gly	8.33917	108.2		0.0288108
13Gly	8.27003	109.064		13Gly	8.2897	109.001		0.0342845
14Ala	8.08636	122.51		14Ala	8.017	122.32		0.109571
15Phe	8.25529	120.008		15Phe	8.23403	119.678		0.149122
16Asp	8.07663	125.448		16Asp	8.07444	125.106		0.15273
17Pro				17Pro
18Tyr	8.01837	116.305		18Tyr	8.02313	116.363		0.0263539
19Thr	7.66219	113.857		19Thr	7.66179	113.904		0.0207233
20Leu	7.54183	120.908		20Leu	7.60343	121.171		0.132839
21Val	7.27124	110.706		21Val	7.30712	110.975		0.125743
22Arg	6.99486	114.827		22Arg	7.01826	115.084		0.11745
23Gln	7.44027	118.369		23Gln	7.52089	118.49		0.0971616
24Pro				24Pro
25His	8.33077	113.337		25is	8.33839	113.227		0.0496387
26Thr	6.15445	119.126		26Thr	6.12635	119.25		0.0622673
27Ile	7.35814	118.845		27Ile	7.36907	118.988		0.0647422
28Leu	7.7342	119.602		28Leu	7.73634	119.718		0.0520594
29Arg	7.71231	117.763		29Arg	7.74893	117.845		0.0517996
30Val	7.45913	119.445		30Val	7.53438	119.599		0.102096
31Val	8.04212	120.187		31Val	8.02448	120.014		0.079009
32Ser	8.50967	116.313		32Ser	8.5443	116.428		0.0617906
33Trp	8.37969	126.974		33Trp	8.401	127.082		0.0527094
34Leu	8.60917	121.081		34Leu	8.58471	121.03		0.0334835
35Phe	8.80524	116.771		35Phe	8.827	116.741		0.0257078
36Ser	8.26994	116.857		36Ser	8.29121	116.791		0.0363162
37Ile	7.44861	123.549		37Ile	7.4712	123.352		0.0909425
38Val	7.63195	119.747		38Val	7.61479	119.532		0.0972916
39Val	8.09762	120.482		39Val	8.078	120.348		0.0631714
40Phe	8.57924	116.899		40Phe	8.55132	116.511		0.175874
41Gly	9.04552	107.849		41Gly	8.91593	107.727		0.140637
42Ser	8.09847	118.442		42Ser	8.07138	118.19		0.116086
43Ile	7.8882	120.816		43Ile	7.91835	121.031		0.101121
44Val	8.19464	119.114		44Val	8.2142	119.265		0.0704425
45Asn	8.1695	118.987		45Asn	8.20389	119.063		0.0483736
46Glu	8.00317	117.873		46Glu	8.00481	117.636		0.105685
47Gly	8.18172	106.731		47Gly	8.1851	107.097		0.163576
48Tyr	7.89405	119.692		48Tyr	7.89556	119.879		0.0839422
49Leu	8.16565	119.103		49Leu	8.13816	119.092		0.0279259
50Asn	8.25523	118.226		50Asn	8.25695	118.211		0.00692087
51Ser				51Ser
52Ala	8.20714	125.821		52Ala	8.21297	125.844		0.011831
53Ser	8.14209	115.165		53Ser	8.14037	115.177		0.0055546
54Glu	8.29657	122.486		54Glu	8.3	122.54		0.0244539
55Gly	8.32875	110.11		55Gly	8.34022	110.061		0.0249798
56Glu	8.12904	120.711		56Glu	8.13185	120.753		0.0189345
57Glu	8.51881	121.433		57Glu	8.51774	121.39		0.0192823
58Phe	8.26941	121.133		58Phe	8.2495	121.2		0.0361504
59Cys	7.95429	121.983		59Cys	7.95494	122.113		0.0584097
60Ile	7.97182	118.23		60Ile	7.98927	118.155		0.0376977
61Tyr	8.25489	124.292		61Tyr	8.23937	124.254		0.0230377
62Asn				62Asn
63Arg	8.2097	123.03		63Arg	8.23321	123.076		0.0313993
64Asn	7.97442	120.478		64Asn	7.99845	120.515		0.0291836
65Pro				65Pro
66Asn	8.07886	119.218		66Asn	8.0904	119.1		0.0540532
67Ala	8.43336	122.098		67Ala	8.461	122.125		0.0302381
68Cys	8.08753	114.415		68Cys	8.08437	114.546		0.0585183
69Ser	8.43483	115.609		69Ser	8.46302	115.757		0.0721836
70Tyr	7.88448	119.425		70Tyr	7.895	119.558		0.060614
71Gly	8.40511	106.481		71Gly	8.47033	106.796		0.155075
72Val	8.16601	120.012		72Val	8.14003	120.338		0.147855
73Ala	7.8093	120.5		73Ala	7.82606	120.197		0.13664
74Val	8.33356	116.259		74Val	8.39732	116.053		0.112218
75Gly	8.20268	107.082		75Gly	8.24191	107.189		0.0621751
76Val	8.72018	121.637		76Val	8.73123	121.577		0.0287628
77Leu	8.45901	120.434		77Leu	8.44502	120.391		0.0238893
78Ala	9.00487	127.931		78Ala	8.99948	128		0.0311576
79Phe	8.22649	121.059		79Phe	8.2138	121.021		0.0209238
80Leu	8.83489	118.016		80Leu	8.826	117.925		0.04156
81Thr	8.44644	115.705		81Thr	8.468	115.774		0.0376398
82Cys	7.95184	121.837		82Cys	7.94132	121.836		0.0105202
83Leu	7.59854	117.269		83Leu	7.59292	117.339		0.0317834
84Leu	8.09095	118.841		84Leu	8.07958	118.844		0.0114235
85Tyr	8.18535	119.974		85Tyr	8.16325	120.011		0.0275707
86Leu	8.53861	122.609		86Leu	8.479	122.809		0.107635
87Ala	7.91045	120.263		87Ala	7.91036	120.47		0.0924883
88Leu	8.13999	118.727		88Leu	8.11398	118.692		0.0303889
89Asp	8.48282	120.141		89Asp	8.49478	120.256		0.0530067
90Val	7.93238	118.945		90Val	7.90702	118.975		0.0286298
91Tyr	8.43006	118.369		91Tyr	8.44693	118.388		0.0187542
92Phe	8.50797	121.124		92Phe	8.50654	121.043		0.0363866
93Pro				93Pro
94Gln	8.43453	113.901		94Gln	8.42865	113.888		0.00817511
95Ile	7.65147	121.876		95Ile	7.65621	121.909		0.0154623
96Ser	8.07192	116.373		96Ser	8.08756	116.383		0.0162509
97Ser	8.09206	115.652		97Ser	8.07492	115.649		0.0171806
98Val	8.14937	115.131		98Val	8.15859	115.134		0.0093304
99Lys	8.10515	119.964		99Lys	8.13314	120.038		0.043316
100Asp	7.40824	120.337		100Asp	7.41742	120.312		0.0144939
101Arg	8.03836	121.226		101Arg	8.05	121.01		0.0975145
102Lys	8.57634	118.186		102Lys	8.568	117.746		0.196754
103Lys	7.86822	118.523		103Lys	7.816	118.377		0.0834918
104Ala	8.19303	120.85		104Ala	8.21157	120.694		0.0720787
105Val	8.60942	121.014		105Val	8.58427	121.109		0.0496872
106Leu	9.04069	121.842		106Leu	9.05904	121.917		0.0381697
107Ser	8.27981	114.295		107Ser	8.31087	114.304		0.0313438
108Asp	7.4883	124.991		108Asp	7.50661	124.859		0.0617383
109Ile	8.21887	118.841		109Ile	8.22807	118.928		0.0400501
110Gly	8.00662	102.025		110Gly	8.0209	102.027		0.0143287
111Val	9.16624	121.725		111Val	9.18259	121.684		0.0246569
112Ser	8.26615	116.803		112Ser	8.25237	116.692		0.0514274
113Ala	8.29973	123.111		113Ala	8.30239	123.09		0.00985993
114Phe	8.25514	118.143		114Phe	8.2551	118.068		0.033863
115Thrp	8.21426	118.776		115Thrp	8.2053	118.848		0.0336038
116Ala	8.36993	121.642		116Ala	8.41244	121.624		0.0433222
117Phe	7.97815	116.304		117Phe	7.93677	116.235		0.0516697
118Leu	8.54273	121.184		118Leu	8.51492	121.258		0.0431828
119Trp	8.98178	119.128		119Trp	8.9947	119.199		0.0344998
120Phe	8.30355	122.544		120Phe	8.306	122.575		0.0139375
121Val	8.48341	121.185		121Val	8.477	121.173		0.00849343
122Gly	8.9991	107.561		122Gly	8.94642	107.333		0.11473
123Phe	9.33431	122.669		123Phe	9.327	122.601		0.0311681
124Cys	8.16736	117.469		124Cys	8.12472	117.322		0.0785757
125Tyr	8.55613	120.474		125Tyr	8.58062	120.352		0.0598492
126Leu	8.61077	120.322		126Leu	8.60911	120.211		0.0497042
127Ala	8.88647	122.672		127Ala	8.8969	122.708		0.0191754
128Asn				128Asn
129Gln	7.92314	117.332		129Gln	7.92214	117.354		0.00972033
130Trp	8.03423	121.422		130Trp	8.03368	121.475		0.0234539
131Gln	7.85088	117.673		131Gln	7.8647	117.592		0.0390386
132Val	7.88111	116.001		132Val	7.91558	116.106		0.0583845
133Ser	8.1166	115.223		133Ser	8.12834	114.904		0.142912
134Lys	7.84761	123.477		134Lys	7.816	123.22		0.119408
135Pro				135Pro
136Lys	8.41154	119.807		136Lys	8.35249	119.752		0.063908
137Asp	8.13124	119.33		137Asp	8.146	119.417		0.0415003
138Asn	8.01888	118.214		138Asn	8.05071	118.637		0.191932
139Pro				139Pro
140Leu	8.07501	117.216		140Leu	8.05138	117.938		0.323475
141Asn	7.84373	117.612		141Asn	7.81855	117.084		0.237387
142Glu	8.14346	120.746		142Glu	8.15822	120.827		0.0389048
143Gly	8.29371	109.19		143Gly	8.34272	109.299		0.0691086
144Thr	8.04172	113.158		144Thr	8.04952	113.334		0.0787391
145Asp	8.59154	121.561		145Asp	8.60487	121.512		0.0256723
146Ala	7.85549	120.952		146Ala	7.86504	120.95		0.00959263
147Ala	8.44041	120.271		147Ala	8.43334	120.378		0.0484023
148Arg	8.03087	116.729		148Arg	8.05929	116.749		0.0298717
149Ala	8.45241	121.193		149Ala	8.43002	121.124		0.0380201
150Ala	8.20237	124.951		150Ala	8.18449	124.891		0.0324082
151Ile	7.98976	117.982		151Ile	8.022	117.948		0.0356916
152Ala	8.34606	121.513		152Ala	8.3247	121.463		0.0309201
153Phe	8.69833	111.634		153Phe	8.71619	111.74		0.0510218
154Ser	7.91725	121.7		154Ser	7.937	121.606		0.046329
155Phe	7.7279	122.82		155Phe	7.74735	122.827		0.0197206
156Phe	8.41494	114.774		156Phe	8.43279	114.835		0.0327133
157Ser	7.47596	115.952		157Ser	7.48263	115.971		0.0108445
158Ile	7.65074	121.692		158Ile	7.66163	121.712		0.0141008
159Phe	7.14258	116.956		159Phe	7.16268	116.924		0.024773
160Thr	8.58052	112.532		160Thr	8.546	112.406		0.0659867
161Trp	8.44495	125.901		161Trp	8.45297	125.85		0.0243119
162Ser	8.06905	116.867		162Ser	8.06	116.842		0.0144677
163Leu	8.46625	121.174		163Leu	8.45711	121.176		0.00918498
164Thr	7.87319	117.785		164Thr	7.88083	117.769		0.0103733
165Ala	8.43844	120.238		165Ala	8.43122	120.238		0.00722023
166Ala	8.17542	120.93		166Ala	8.17104	120.926		0.00471614
167Leu	8.57763	118.306		167Leu	8.57576	118.343		0.0166745
168Ala	7.79559	124.113		168Ala	7.79803	124.013		0.0450558
169Val	8.2228	120.939		169Val	8.20871	120.836		0.0482895
170Arg	7.56949	119.463		170Arg	7.53825	119.454		0.0315045
171Arg	8.09321	119.18		171Arg	8.096	119.564		0.171775
172Phe	8.78805	121.533		172Phe	8.79976	121.58		0.0239945
173Lys	8.40836	121.371		173Lys	8.421	121.138		0.104814
174Asp	8.11359	120.603		174Asp	8.089	120.435		0.0789856
175Leu	7.95884	120.748		175Leu	7.95762	120.794		0.0204473
176Ser	7.85166	114.574		176Ser	7.85168	114.591		0.00766974
177Phe	8.25352	117.785		177Phe	8.25012	117.846		0.0276242
178Gln				178Gln
179Glu				179Glu
180Glu	8.14069	121.31		180Glu	8.14591	121.31		0.00522069
181Tyr	8.11352	120.041		181Tyr	8.11182	120.125		0.0376848
182Ser	7.8704	114.638		182Ser	7.90296	114.707		0.0448808
183Thr	7.87696	115.297		183Thr	7.86529	115.186		0.0509331
184Leu	7.81994	123.389		184Leu	7.787	122.852		0.242579
185Phe	7.8744	118.865		185Phe	7.84752	118.717		0.0714956
186Pro				186Pro
187Ala	8.50405	123.489		187Ala	8.51746	123.756		0.120299
188Ser				188Ser
189Ala	8.07086	125.413		189Ala	8.05403	124.998		0.186622
190Gln	7.87835	118.929		190Gln	7.87551	119.154		0.100694
191Pro				191Pro

## Sheet: K102Q
	K102Q				K102Q+20% DMPS
Residue	H (ppm)	N (ppm)		Residue	H (ppm)	N (ppm)		CSP
1Met				1Met
2Glu	8.19104	125.905		2Glu	8.18442	125.807		0.044019
3Gly	8.4455	110.391		3Gly	8.43924	110.356		0.0165842
4Gly	8.32605	109.41		4Gly	8.32249	109.43		0.00955197
5Ala	8.03883	124.469		5Ala	8.0362	124.496		0.0124671
6Tyr	8.25657	119.054		6Tyr	8.2519	118.933		0.0543006
7Gly	8.14628	110.032		7Gly	8.14917	110.014		0.00846457
8Ala	7.99347	124.381		8Ala	7.99592	124.349		0.0145279
9Gly	8.35775	109.365		9Gly	8.36882	109.319		0.0233218
10Lys	8.03876	120.835		10Lys	8.04627	120.846		0.00896064
11Ala	8.26882	125.827		11Ala	8.26759	125.792		0.0156918
12Gly	8.33917	108.2		12Gly	8.33521	108.224		0.0114613
13Gly	8.30061	109.092		13Gly	8.30266	109.129		0.0167444
14Ala	8.05831	122.644		14Ala	8.05951	122.664		0.00869209
15Phe	8.2706	120.367		15Phe	8.27882	120.396		0.0154152
16Asp	8.06485	125.024		16Asp	8.06394	125.134		0.0495104
17Pro				17Pro
18Tyr	8.03271	116.412		18Tyr	8.02219	116.301		0.0506032
19Thr	7.66738	114.023		19Thr	7.66163	113.996		0.0136816
20Leu	7.63751	121.267		20Leu	7.58125	121.041		0.115717
21Val	7.32929	111.301		21Val	7.29396	110.811		0.222123
22Arg	7.03129	115.301		22Arg	7.00435	114.886		0.187596
23Gln	7.47991	118.51		23Gln	7.45496	118.382		0.0623337
24Pro				24Pro
25His	8.33325	113.217		25His	8.34689	113.291		0.0360055
26Thr	6.15877	119.259		26Thr	6.15165	119.184		0.0341091
27Ile	7.37495	119.048		27Ile	7.35398	118.886		0.0756802
28Leu	7.73138	119.983		28Leu	7.737	119.908		0.0341365
29Arg	7.71513	117.894		29Arg	7.72274	117.835		0.0273408
30Val	7.54599	119.728		30Val	7.50774	119.515		0.102604
31Val	7.97165	119.732		31Val	7.97797	119.678		0.0246255
32Ser	8.52684	116.416		32Ser	8.52838	116.345		0.0317895
33Trp	8.423	127.155		33Trp	8.39529	126.955		0.0932609
34Leu	8.57201	120.896		34Leu	8.60482	120.962		0.0440252
35Phe	8.8035	116.775		35Phe	8.8054	116.697		0.0349835
36Ser	8.27801	116.798		36Ser	8.26255	116.798		0.01546
37Ile	7.46994	123.539		37Ile	7.46462	123.501		0.0174237
38Val	7.6235	119.714		38Val	7.6319	119.792		0.0359276
39Val	8.09019	120.29		39Val	8.0834	120.22		0.0317838
40Phe	8.554	116.708		40Phe	8.56399	116.831		0.0559643
41Gly	9.024	107.901		41Gly	9.026	107.773		0.0572783
42Ser	8.05462	118.255		42Ser	8.038	118.086		0.0776033
43Ile	7.92637	121.101		43Ile	7.923	120.897		0.0912268
44Val	8.18003	119.245		44Val	8.16501	119.147		0.0463208
45Asn	8.19845	119.122		45Asn	8.19438	119.091		0.0141786
46Glu	7.97512	117.614		46Glu	7.99871	117.714		0.0504866
47Gly	8.17136	107.093		47Gly	8.18411	106.867		0.10172
48Tyr	7.88088	120.015		48Tyr	7.89905	119.937		0.0393749
49Leu	8.14362	119.147		49Leu	8.14701	119.067		0.0359329
50Asn	8.24586	118.264		50Asn	8.25918	118.249		0.014932
51Ser	7.78975	115.763		51Ser	7.79675	115.936		0.0775815
52Ala	8.20793	125.827		52Ala	8.21325	125.832		0.00577952
53Ser	8.1429	115.217		53Ser	8.15042	115.276		0.0274234
54Glu	8.28939	122.571		54Glu	8.30385	122.58		0.0149593
55Gly	8.34474	110.153		55Gly	8.34009	110.115		0.0174463
56Glu	8.14183	120.779		56Glu	8.14657	120.769		0.00678002
57Glu	8.51662	121.45		57Glu	8.51451	121.425		0.0112547
58Phe	8.21916	121.16		58Phe	8.19167	121.171		0.0279026
59Cys	7.96087	121.927		59Cys	7.96071	122.024		0.0432235
60Ile	8.00475	118.379		60Ile	8.01353	118.361		0.0121347
61Tyr	8.23937	124.254		61Tyr	8.26337	124.326		0.040088
62Asn				62Asn
63Arg	8.19203	123.008		63Arg	8.20855	123.116		0.0509996
64Asn	8.00666	120.523		64Asn	8.04106	120.485		0.0383648
65Pro				65Pro
66Asn	8.02445	119.152		66Asn	8.03497	119.039		0.0512727
67Ala	8.4657	122.185		67Ala	8.45302	122.073		0.051759
68Cys	8.08437	114.546		68Cys	8.05335	114.417		0.0656867
69Ser	8.46305	115.839		69Ser	8.45145	115.731		0.0496247
70Tyr	7.88893	119.537		70Tyr	7.90484	119.71		0.0788248
71Gly	8.47989	106.705		71Gly	8.45	106.625		0.0467367
72Val	8.12577	120.353		72Val	8.12	120.46		0.0481408
73Ala	7.805	120.338		73Ala	7.772	120.317		0.0343103
74Val	8.37005	116.289		74Val	8.35468	116.267		0.0181487
75Gly	8.1711	107.307		75Gly	8.184	107.159		0.0675427
76Val	8.71006	121.651		76Val	8.71713	121.67		0.0109988
77Leu	8.44522	120.351		77Leu	8.44926	120.295		0.0254119
78Ala	9.00177	128.072		78Ala	9.01421	127.975		0.0451497
79Phe	8.20165	120.99		79Phe	8.20785	120.904		0.0390938
80Leu	8.81704	118.015		80Leu	8.82812	117.956		0.028597
81Thr	8.48354	115.911		81Thr	8.46709	115.851		0.0316341
82Cys	7.95276	121.797		82Cys	7.96435	121.724		0.0347988
83Leu	7.57555	117.222		83Leu	7.60981	117.273		0.0413544
84Leu	8.05875	118.812		84Leu	8.05255	118.7		0.0505634
85Tyr	8.14886	120.16		85Tyr	8.13348	120.048		0.0524858
86Leu	8.53741	122.793		86Leu	8.504	122.75		0.0386027
87Ala	7.88249	120.202		87Ala	7.928	120.294		0.0614382
88Leu	8.11791	118.52		88Leu	8.13382	118.473		0.0265294
89Asp	8.49077	120.211		89Asp	8.47702	120.151		0.0303179
90Val	7.89084	119.031		90Val	7.88517	118.992		0.0182718
91Tyr	8.48912	118.519		91Tyr	8.49101	118.38		0.0617891
92Phe	8.51221	121.101		92Phe	8.51463	121.037		0.0290491
93Pro				93Pro
94Gln	8.4203	113.864		94Gln	8.43069	113.849		0.0122404
95Ile	7.63932	121.922		95Ile	7.63361	121.892		0.0144412
96Ser	8.08746	116.513		96Ser	8.086	116.442		0.0319108
97Ser	8.09178	116.131		97Ser	8.09923	116.018		0.0510902
98Val	8.16265	115.145		98Val	8.15101	115.114		0.0179451
99Lys	8.11583	119.952		99Lys	8.10304	119.991		0.0218852
100Asp	7.41	120.306		100Asp	7.40771	120.294		0.0057772
101Arg	8.07091	121.247		101Arg	8.05431	121.202		0.0263715
102Lys	8.62659	117.936		102Lys	8.64549	117.958		0.0211809
103Lys	7.84	118.308		103Lys	7.85	118.453		0.0656125
104Ala	8.19711	120.712		104Ala	8.19482	120.757		0.0202723
105Val	8.73897	120.977		105Val	8.73897	120.977		0
106Leu	9.00829	121.865		106Leu	9.02149	121.817		0.0251467
107Ser	8.34639	114.279		107Ser	8.34524	114.249		0.013421
108Asp	7.49227	124.864		108Asp	7.48756	125.031		0.0748063
109Ile	8.2196	119.029		109Ile	8.21484	119.088		0.0268599
110Gly	8.01672	102.186		110Gly	8.01202	102.051		0.0606992
111Val	9.18996	121.796		111Val	9.19123	121.78		0.00729367
112Ser	8.27695	116.699		112Ser	8.27361	116.676		0.0106106
113Ala	8.31965	123.15		113Ala	8.30997	123.122		0.0158804
114Phe	8.2453	118.09		114Phe	8.25462	118.118		0.0156636
115Thrp	8.18714	118.891		115Thrp	8.17992	118.944		0.0249873
116Ala	8.40522	121.665		116Ala	8.39177	121.658		0.0138894
117Phe	7.95986	116.267		117Phe	7.97763	116.379		0.0534039
118Leu	8.51657	121.272		118Leu	8.51322	121.238		0.0154739
119Trp	9.00647	119.28		119Trp	8.99202	119.209		0.0350688
120Phe	8.33904	122.695		120Phe	8.36508	122.813		0.0589385
121Val	8.49037	121.205		121Val	8.48809	121.16		0.0202756
122Gly	8.93179	107.651		122Gly	8.96786	107.454		0.0952238
123Phe	9.3302	122.682		123Phe	9.33495	122.648		0.015836
124Cys	8.13496	117.442		124Cys	8.14851	117.44		0.0136086
125Tyr	8.58565	120.397		125Tyr	8.56894	120.42		0.0195104
126Leu	8.60381	120.28		126Leu	8.61278	120.209		0.0327281
127Ala	8.90335	122.709		127Ala	8.90548	122.744		0.0161868
128Asn	8.01565	115.386		128Asn	8.00982	115.483		0.0438983
129Gln	7.92626	117.34		129Gln	7.92195	117.3		0.0186353
130Trp	8.04299	121.299		130Trp	8.03666	121.267		0.0158243
131Gln	7.84796	117.533		131Gln	7.84517	117.61		0.0345572
132Val	7.91826	116.112		132Val	7.8911	116.02		0.0492848
133Ser	8.13704	114.998		133Ser	8.1528	114.839		0.0727365
134Lys	7.83752	123.414		134Lys	7.8529	123.526		0.0524302
135Pro				135Pro
136Lys	8.36781	119.807		136Lys	8.37968	119.717		0.0420875
137Asp	8.14827	119.346		137Asp	8.15664	119.408		0.0290786
138Asn	8.04335	118.63		138Asn	8.039	118.336		0.131575
139Pro				139Pro
140Leu	8.04229	118.023		140Leu	8.034	117.758		0.118716
141Asn	7.823	117.403		141Asn	7.798	116.95		0.204124
142Glu	8.15667	120.854		142Glu	8.157	120.941		0.038824
143Gly	8.32063	109.257		143Gly	8.31964	109.282		0.01138
144Thr	8.05572	113.375		144Thr	8.05085	113.357		0.00966982
145Asp	8.5896	121.508		145Asp	8.59443	121.55		0.0192208
146Ala	7.88555	121.107		146Ala	7.87518	121.111		0.0105618
147Ala	8.43529	120.361		147Ala	8.43949	120.33		0.0146529
148Arg	8.0404	116.627		148Arg	8.03787	116.753		0.0561957
149Ala	8.41297	121.208		149Ala	8.41605	121.249		0.018306
150Ala	8.17486	124.86		150Ala	8.17769	124.841		0.00918538
151Ile	8.04304	118.394		151Ile	8.04052	118.287		0.0481817
152Ala	8.30914	121.397		152Ala	8.3055	121.334		0.0283022
153Phe	8.72043	111.823		153Phe	8.70726	111.688		0.0615708
154Ser	7.91628	121.341		154Ser	7.91656	121.376		0.0160395
155Phe	7.74616	123.008		155Phe	7.7398	122.995		0.008797
156Phe	8.44334	114.86		156Phe	8.43254	114.787		0.0346287
157Ser	7.49411	116.074		157Ser	7.48934	116.02		0.0245284
158Ile	7.64976	121.72		158Ile	7.64836	121.679		0.0180993
159Phe	7.15659	117.001		159Phe	7.15195	116.977		0.0118411
160Thr	8.57993	112.529		160Thr	8.57711	112.54		0.00578318
161Trp	8.43812	125.789		161Trp	8.43335	125.812		0.0112854
162Ser	8.05519	117.083		162Ser	8.06794	117.134		0.0262196
163Leu	8.43366	121.109		163Leu	8.42497	121.153		0.0218509
164Thr	7.85777	117.707		164Thr	7.86309	117.725		0.00962286
165Ala	8.43161	120.216		165Ala	8.42831	120.239		0.0107853
166Ala	8.176	121.014		166Ala	8.17385	120.936		0.0349712
167Leu	8.59383	118.443		167Leu	8.588	118.319		0.0557779
168Ala	7.78915	124.023		168Ala	7.78174	123.948		0.034162
169Val	8.19646	120.899		169Val	8.19413	120.837		0.0278695
170Arg	7.51503	119.189		170Arg	7.52668	119.231		0.0221862
171Arg	8.08769	119.456		171Arg	8.08412	119.414		0.0192159
172Phe	8.76156	121.749		172Phe	8.76961	121.703		0.0222366
173Lys	8.4012	121.413		173Lys	8.40868	121.368		0.0210888
174Asp	8.09232	120.397		174Asp	8.0772	120.39		0.0153927
175Leu	7.9474	120.914		175Leu	7.94679	120.969		0.0245283
176Ser	7.69314	114.407		176Ser	7.7001	114.327		0.0364039
177Phe	8.25026	117.765		177Phe	8.26256	117.788		0.0159854
178Gln				178Gln
179Glu				179Glu
180Glu	8.15239	121.333		180Glu	8.1679	121.264		0.0343287
181Tyr	8.09467	120.136		181Tyr	8.10127	120.062		0.0338289
182Ser	7.72231	114.179		182Ser	7.72355	114.088		0.0408539
183Thr	7.7197	114.381		183Thr	7.72915	114.295		0.0394306
184Leu	7.83455	123.183		184Leu	7.85256	123.252		0.0355283
185Phe	7.83287	118.613		185Phe	7.85629	118.719		0.0530789
186Pro				186Pro
187Ala	8.51526	123.693		187Ala	8.50701	123.73		0.0187662
188Ser				188Ser
189Ala	8.05339	124.9		189Ala	8.06152	124.935		0.0178367
190Gln	7.87784	119.386		190Gln	7.86971	119.292		0.0431112
191Pro				191Pro

## Sheet: K134,136Q
	K134,136Q				K134,136Q+20% DMPS
Residue	H (ppm)	N (ppm)		Residue	H (ppm)	N (ppm)		CSP
1Met				1Met
2Glu	8.14722	125.991		2Glu	8.17337	125.855		0.0663811
3Gly	8.4196	110.72		3Gly	8.43637	110.716		0.016855
4Gly	8.34417	109.651		4Gly	8.33449	109.572		0.0367916
5Ala	8.07302	124.737		5Ala	8.06948	124.76		0.0107428
6Tyr	8.24733	119.158		6Tyr	8.25135	119.188		0.0141086
7Gly	8.132	110.519		7Gly	8.106	110.448		0.041039
8Ala	8.03482	124.718		8Ala	8.02891	124.866		0.0661792
9Gly	8.40237	109.341		9Gly	8.4097	109.254		0.0395569
10Lys	7.99121	120.967		10Lys	8.0146	121.043		0.0411043
11Ala	8.23988	125.971		11Ala	8.2354	125.93		0.0191228
12Gly	8.30441	108.179		12Gly	8.27501	108.138		0.0346231
13Gly	8.27245	108.97		13Gly	8.26402	109.138		0.0754567
14Ala	8.065	122.585		14Ala	8.02147	122.73		0.0781016
15Phe	8.24465	119.787		15Phe	8.261	119.548		0.108256
16Asp	8.092	125.26		16Asp	8.07442	125.026		0.106163
17Pro				17Pro
18Tyr	8.0309	116.392		18Tyr	8.00643	116.291		0.0511549
19Thr	7.66623	113.998		19Thr	7.6461	113.984		0.0210627
20Leu	7.63646	121.266		20Leu	7.5665	121.093		0.104501
21Val	7.32842	111.261		21Val	7.28724	110.616		0.291028
22Arg	7.02875	115.276		22Arg	6.98393	114.693		0.264334
23Gln	7.49284	118.446		23Gln	7.47011	118.37		0.0407917
24Pro				24Pro
25His	8.33744	113.191		25His	8.3669	113.326		0.0669009
26Thr	6.16021	119.223		26Thr	6.12452	119.218		0.0357567
27Ile	7.37446	119.069		27Ile	7.34487	118.908		0.0778693
28Leu	7.72853	119.7		28Leu	7.76178	119.661		0.0375572
29Arg	7.7245	117.874		29Arg	7.75287	117.893		0.0296827
30Val	7.55071	119.706		30Val	7.512	119.52		0.0918492
31Val	8.06503	120.335		31Val	8.071	120.13		0.0919845
32Ser	8.52768	116.378		32Ser	8.544	116.567		0.0862162
33Trp	8.42968	127.13		33Trp	8.42565	127.08		0.0225053
34Leu	8.57309	121.1		34Leu	8.61295	121.156		0.0471987
35Phe	8.787	116.902		35Phe	8.79337	116.743		0.0715966
36Ser	8.291	116.662		36Ser	8.2734	116.743		0.0402454
37Ile	7.498	123.599		37Ile	7.4781	123.463		0.0640873
38Val	7.634	119.86		38Val	7.61697	119.73		0.0607524
39Val	8.08482	120.433		39Val	8.07902	120.384		0.0225859
40Phe	8.53	116.488		40Phe	8.543	116.409		0.0376457
41Gly	8.99144	107.818		41Gly	8.9826	107.696		0.055276
42Ser	8.08344	118.607		42Ser	8.061	118.307		0.136142
43Ile	7.90791	121.062		43Ile	7.94	120.855		0.0980999
44Val	8.224	119.349		44Val	8.22066	119.132		0.0972011
45Asn	8.15449	118.998		45Asn	8.145	119.16		0.0731518
46Glu	7.94682	117.318		46Glu	7.981	117.429		0.0601669
47Gly	8.17733	107.116		47Gly	8.195	106.967		0.0689681
48Tyr	7.87119	119.965		48Tyr	7.914	119.807		0.0827122
49Leu	8.1405	119.202		49Leu	8.14196	119.348		0.0649697
50Asn	8.23884	118.295		50Asn	8.224	118.361		0.0331007
51Ser	7.853	116.422		51Ser	7.85302	116.48		0.0258892
52Ala	8.21993	125.771		52Ala	8.21436	125.86		0.0401987
53Ser	8.14353	115.202		53Ser	8.14382	115.273		0.0314315
54Glu	8.32191	122.681		54Glu	8.31253	122.592		0.0409576
55Gly	8.3484	110.138		55Gly	8.34226	110.171		0.0159018
56Glu	8.12789	120.641		56Glu	8.12643	120.73		0.0398377
57Glu	8.5129	121.396		57Glu	8.50907	121.372		0.0117209
58Phe	8.30774	121.377		58Phe	8.3174	121.395		0.0127888
59Cys	7.98177	121.843		59Cys	7.97972	121.885		0.0189701
60Ile	7.99156	118.363		60Ile	7.99479	118.471		0.0482999
61Tyr	8.33026	124.302		61Tyr	8.3216	124.384		0.0378543
62Asn				62Asn
63Arg	8.19411	122.973		63Arg	8.22896	123.076		0.0577894
64Asn	7.98611	120.557		64Asn	7.96038	120.637		0.0441193
65Pro				65Pro
66Asn	8.02692	119.12		66Asn	8.03434	119.07		0.0234535
67Ala	8.46976	122.078		67Ala	8.45404	122.045		0.021611
68Cys	8.068	114.467		68Cys	8.05142	114.373		0.0450481
69Ser	8.46505	115.825		69Ser	8.45184	115.703		0.0557497
70Tyr	7.8793	119.434		70Tyr	7.86927	119.296		0.0625296
71Gly	8.47845	106.687		71Gly	8.45028	106.599		0.0483469
72Val	8.13302	120.186		72Val	8.12097	120.105		0.0382269
73Ala	7.82458	120.549		73Ala	7.8334	120.481		0.0317239
74Val	8.37726	116.243		74Val	8.3581	116.16		0.0416688
75Gly	8.17604	107.302		75Gly	8.19216	107.17		0.0609391
76Val	8.72655	121.615		76Val	8.72017	121.634		0.0107909
77Leu	8.45162	120.387		77Leu	8.44866	120.394		0.00455786
78Ala	8.993	128.099		78Ala	8.99918	128.015		0.0381238
79Phe	8.24457	121.296		79Phe	8.25278	121.209		0.0400313
80Leu	8.81137	118.023		80Leu	8.81721	118		0.0118398
81Thr	8.46812	115.997		81Thr	8.44956	115.89		0.0513544
82Cys	7.90847	121.774		82Cys	7.93054	121.85		0.0403527
83Leu	7.57612	117.231		83Leu	7.59705	117.327		0.0477586
84Leu	8.07672	118.729		84Leu	8.06546	118.729		0.01126
85Tyr	8.21993	119.66		85Tyr	8.22145	119.679		0.00883892
86Leu	8.52834	122.633		86Leu	8.53667	122.718		0.0391292
87Ala	7.89933	120.494		87Ala	7.90146	120.396		0.0435839
88Leu	8.11628	118.735		88Leu	8.09955	118.789		0.0292096
89Asp	8.47255	120.176		89Asp	8.45704	120.128		0.0267267
90Val	8.03366	118.707		90Val	8.02119	118.668		0.0214188
91Tyr	8.47792	118.515		91Tyr	8.474	118.456		0.0268389
92Phe	8.5125	121.22		92Phe	8.50495	121.169		0.0238638
93Pro				93Pro
94Gln	8.41632	113.904		94Gln	8.43311	113.857		0.0268808
95Ile	7.65343	121.851		95Ile	7.64053	121.893		0.0230931
96Ser	8.084	116.433		96Ser	8.07443	116.339		0.0431965
97Ser	8.08622	116.085		97Ser	8.07868	116.003		0.0373379
98Val	8.15533	115.197		98Val	8.17164	115.216		0.0184887
99Lys	8.11053	119.887		99Lys	8.10152	119.763		0.0564421
100Asp	7.41757	120.309		100Asp	7.41104	120.243		0.0305792
101Arg	8.044	121.3		101Arg	8.01821	121.137		0.0775217
102Lys	8.58	118.643		102Lys	8.571	118.241		0.180005
103Lys	7.901	118.362		103Lys	7.894	118.574		0.0950673
104Ala	8.19436	120.76		104Ala	8.18723	120.81		0.0232995
105Val	8.5686	120.87		105Val	8.52736	120.975		0.0622175
106Leu	9.04239	121.942		106Leu	9.0768	121.927		0.0350484
107Ser	8.29292	114.337		107Ser	8.32238	114.283		0.0382553
108Asp	7.51	124.837		108Asp	7.507	125.012		0.0783199
109Ile	8.23612	118.944		109Ile	8.24759	118.939		0.0116834
110Gly	8.02834	102.173		110Gly	8.03192	102.022		0.067575
111Val	9.17371	121.781		111Val	9.19051	121.794		0.0177804
112Ser	8.2843	116.65		112Ser	8.27407	116.576		0.0348141
113Ala	8.33	123.031		113Ala	8.31235	123.071		0.0250824
114Phe	8.2457	118.186		114Phe	8.25655	118.201		0.0127281
115Thrp	8.21057	118.963		115Thrp	8.20964	119.037		0.0332902
116Ala	8.39982	121.676		116Ala	8.39088	121.706		0.0160849
117Phe	7.99252	116.301		117Phe	7.97981	116.355		0.0275158
118Leu	8.53076	121.296		118Leu	8.52921	121.39		0.0421784
119Trp	8.99289	119.177		119Trp	8.99081	119.29		0.0506762
120Phe	8.36957	122.884		120Phe	8.36988	122.844		0.0177526
121Val	8.4941	121.284		121Val	8.48804	121.368		0.0382724
122Gly	8.896	107.777		122Gly	8.92842	107.674		0.056244
123Phe	9.31514	122.643		123Phe	9.31507	122.572		0.0318685
124Cys	8.14854	117.409		124Cys	8.135	117.35		0.0296927
125Tyr	8.56085	120.412		125Tyr	8.544	120.401		0.0175323
126Leu	8.568	120.168		126Leu	8.58299	120.082		0.0414826
127Ala	8.90642	122.748		127Ala	8.8983	122.732		0.0107757
128Asn	8.01986	116.141		128Asn	8.00998	116.135		0.010327
129Gln	7.879	117.184		129Gln	7.86798	117.083		0.0465717
130Trp	8.04101	121.379		130Trp	8.01937	121.264		0.0555002
131Gln	7.86145	117.764		131Gln	7.8562	117.713		0.0231516
132Val	7.89809	115.973		132Val	7.86637	115.934		0.0363967
133Ser	8.12123	115.169		133Ser	8.12858	115.139		0.0153959
134Lys	7.64109	120.908		134Lys	7.633	121.051		0.0644346
135Pro				135Pro
136Lys	8.42714	119.62		136Lys	8.42502	119.576		0.0195956
137Asp	8.11946	119.534		137Asp	8.10282	119.558		0.0198499
138Asn	8.03791	118.384		138Asn	8.03943	118.302		0.0368281
139Pro				139Pro
140Leu	8.05288	118.189		140Leu	8.05087	118.179		0.00486639
141Asn	7.87601	117.522		141Asn	7.874	117.44		0.0366596
142Glu	8.15404	120.895		142Glu	8.14574	120.925		0.0157686
143Gly	8.37087	109.388		143Gly	8.37651	109.457		0.0311886
144Thr	8.00594	113.25		144Thr	8.01297	113.374		0.0556632
145Asp	8.58083	121.422		145Asp	8.59478	121.527		0.0491015
146Ala	7.9019	121.289		146Ala	7.87005	121.181		0.0575047
147Ala	8.43776	120.288		147Ala	8.43374	120.219		0.0309012
148Arg	8.03062	116.53		148Arg	8.025	116.462		0.0311498
149Ala	8.41935	121.314		149Ala	8.40944	121.25		0.030386
150Ala	8.18708	124.85		150Ala	8.18188	124.864		0.00781001
151Ile	8.0112	118.161		151Ile	8.01629	118.144		0.00919386
152Ala	8.33671	121.351		152Ala	8.32787	121.304		0.0228435
153Phe	8.727	111.868		153Phe	8.713	111.809		0.0298697
154Ser	7.90794	121.583		154Ser	7.91838	121.527		0.0269967
155Phe	7.77058	123.003		155Phe	7.75509	122.945		0.0301157
156Phe	8.44167	114.925		156Phe	8.43002	114.807		0.0540855
157Ser	7.50016	116.061		157Ser	7.49702	116.02		0.018585
158Ile	7.65346	121.613		158Ile	7.65694	121.677		0.0289346
159Phe	7.16437	116.986		159Phe	7.16054	116.933		0.0243277
160Thr	8.5778	112.55		160Thr	8.55275	112.502		0.0329255
161Trp	8.44163	125.752		161Trp	8.43148	125.812		0.0288683
162Ser	8.085	117.076		162Ser	8.07544	116.965		0.0507329
163Leu	8.42093	121.185		163Leu	8.42334	121.142		0.0193007
164Thr	7.87723	117.815		164Thr	7.87616	117.744		0.0315556
165Ala	8.38283	119.899		165Ala	8.378	119.834		0.0296748
166Ala	8.18431	120.994		166Ala	8.1712	120.943		0.0264586
167Leu	8.5675	118.309		167Leu	8.57259	118.266		0.0198189
168Ala	7.79	124.027		168Ala	7.77814	123.918		0.0502161
169Val	8.19319	120.873		169Val	8.1972	120.788		0.0385132
170Arg	7.55613	119.467		170Arg	7.57484	119.459		0.0190574
171Arg	8.07646	119.081		171Arg	8.03551	119.316		0.113012
172Phe	8.79306	121.567		172Phe	8.78882	121.604		0.0173242
173Lys	8.4035	121.426		173Lys	8.38449	121.233		0.0882499
174Asp	8.10832	120.564		174Asp	8.09467	120.341		0.100517
175Leu	7.98863	120.777		175Leu	8.01298	120.876		0.0503287
176Ser	7.85613	114.541		176Ser	7.86978	114.46		0.0388656
177Phe	8.24457	117.889		177Phe	8.25073	117.829		0.027509
178Gln				178Gln
179Glu				179Glu
180Glu	8.1451	121.255		180Glu	8.1461	121.303		0.0215074
181Tyr	8.10324	120.041		181Tyr	8.10224	120.008		0.0143591
182Ser	7.86333	114.638		182Ser	7.87301	114.67		0.0172883
183Thr	7.86799	114.915		183Thr	7.87574	114.969		0.0251073
184Leu	7.78768	123.206		184Leu	7.82867	123.435		0.110165
185Phe	7.89913	118.671		185Phe	7.86136	118.82		0.076879
186Pro				186Pro
187Ala	8.47426	123.383		187Ala	8.47114	123.527		0.0645547
188Ser				188Ser
189Ala	8.1	124.941		189Ala	8.07199	124.921		0.0294639
190Gln	7.90277	118.973		190Gln	7.91887	118.936		0.0230198
191Pro				191Pro
