# Supplementary material for: Phosphatidylserine-dependent structure of synaptogyrin remodels the synaptic vesicle membrane
Source: Nat Struct Mol Biol. 2023 May 22;30(7):926–34. doi: 10.1038/s41594-023-01004-9 (PMC10352133; doi:10.1038/s41594-023-01004-9)
Supplement: Source Data Extended Data Fig. 2 — Endnote files with data. [file 41594_2023_1004_MOESM7_ESM.xlsx]

## Sheet: Extended Fig. 2a
	UDM micelle				Isotropic bicelle						NG310 micelle				Isotropic bicelle						DDM micelle				Isotropic bicelle
Residue	H (ppm)	N (ppm)		Residue	H (ppm)	N (ppm)		CSP		Residue	H (ppm)	N (ppm)		Residue	H (ppm)	N (ppm)		CSP		Residue	H (ppm)	N (ppm)		Residue	H (ppm)	N (ppm)		CSP
1Met				1Met						1Met				1Met						1Met				1Met
2Glu	8.21025	125.841		2Glu	8.17444	125.923		0.0514834		2Glu	8.25571	126.037		2Glu	8.17444	125.923		0.0957621		2Glu	8.19631	126.383		2Glu	8.17444	125.923		0.206526
3Gly	8.42125	110.182		3Gly	8.44229	110.572		0.175642		3Gly	8.49569	110.709		3Gly	8.44229	110.572		0.0810275		3Gly	8.42297	110.462		3Gly	8.44229	110.572		0.0531345
4Gly	8.19017	108.492		4Gly	8.33683	109.406		0.434242		4Gly	8.17539	108.409		4Gly	8.33683	109.406		0.474123		4Gly	8.17068	108.949		4Gly	8.33683	109.406		0.263351
5Ala	8.11907	123.704		5Ala	8.05368	124.464		0.346471		5Ala	8.10603	123.866		5Ala	8.05368	124.464		0.27247		5Ala	8.09654	124.395		5Ala	8.05368	124.464		0.0529095
6Tyr	8.23294	118.693		6Tyr	8.2324	119.11		0.186466		6Tyr	8.23068	119.264		6Tyr	8.2324	119.11		0.0689728		6Tyr	8.21563	119.304		6Tyr	8.2324	119.11		0.0884971
7Gly	8.1478	110.41		7Gly	8.14657	110.186		0.100233		7Gly	8.16951	110.718		7Gly	8.14657	110.186		0.239043		7Gly	8.12901	110.999		7Gly	8.14657	110.186		0.36395
8Ala	8.06954	123.715		8Ala	7.99619	124.47		0.345845		8Ala	8.03505	123.866		8Ala	7.99619	124.47		0.272854		8Ala	8.05087	124.178		8Ala	7.99619	124.47		0.141663
9Gly	8.29918	108.401		9Gly	8.3627	109.3		0.406798		9Gly	8.27053	108.758		9Gly	8.3627	109.3		0.259239		9Gly	8.27368	109.132		9Gly	8.3627	109.3		0.116467
10Lys	8.06499	120.776		10Lys	8.02857	120.844		0.0476684		10Lys	8.06406	120.984		10Lys	8.02857	120.844		0.0720079		10Lys	8.04601	121.323		10Lys	8.02857	120.844		0.214728
11Ala	8.31042	125.19		11Ala	8.25921	125.841		0.295394		11Ala	8.29983	125.88		11Ala	8.25921	125.841		0.0443181		11Ala	8.29087	126.089		11Ala	8.25921	125.841		0.115258
12Gly	8.3494	108.046		12Gly	8.3232	108.146		0.0518618		12Gly	8.33434	108.923		12Gly	8.3232	108.146		0.347708		12Gly	8.32197	108.64		12Gly	8.3232	108.146		0.220851
13Gly	8.1852	108.714		13Gly	8.27003	109.064		0.178144		13Gly	8.17096	108.861		13Gly	8.27003	109.064		0.134496		13Gly	8.17263	109.221		13Gly	8.27003	109.064		0.120132
14Ala	8.09499	123.396		14Ala	8.08636	122.51		0.396647		14Ala	8.07888	123.679		14Ala	8.08636	122.51		0.523195		14Ala				14Ala
15Phe	8.25925	119.898		15Phe	8.25529	120.008		0.0491431		15Phe	8.30195	120.663		15Phe	8.25529	120.008		0.296583		15Phe	8.23965	120.326		15Phe	8.25529	120.008		0.14332
16Asp	8.0816	125.536		16Asp	8.07663	125.448		0.0396585		16Asp	8.08515	125.636		16Asp	8.07663	125.448		0.0845646		16Asp	8.0572	126.029		16Asp	8.07663	125.448		0.26053
17Pro				17Pro						17Pro				17Pro						17Pro				17Pro
18Tyr	8.07681	115.827		18Tyr	8.01837	116.305		0.22166		18Tyr	8.07854	116.301		18Tyr	8.01837	116.305		0.0601917		18Tyr	8.05837	116.351		18Tyr	8.01837	116.305		0.0450436
19Thr	7.74183	113.311		19Thr	7.66219	113.857		0.256808		19Thr	7.7216	113.383		19Thr	7.66219	113.857		0.220315		19Thr	7.72986	113.961		19Thr	7.66219	113.857		0.082001
20Leu	7.53601	120.223		20Leu	7.54183	120.908		0.30628		20Leu	7.55389	120.939		20Leu	7.54183	120.908		0.0183111		20Leu	7.49786	120.668		20Leu	7.54183	120.908		0.115823
21Val	7.27018	110.66		21Val	7.27124	110.706		0.0204607		21Val	7.30891	111.311		21Val	7.27124	110.706		0.273488		21Val	7.23486	111.069		21Val	7.27124	110.706		0.166727
22Arg	7.06601	114.671		22Arg	6.99486	114.827		0.0995343		22Arg	7.02725	114.672		22Arg	6.99486	114.827		0.0765203		22Arg	7.03245	115.018		22Arg	6.99486	114.827		0.0931185
23Gln	7.43741	118.308		23Gln	7.44027	118.369		0.0275496		23Gln	7.44715	118.904		23Gln	7.44027	118.369		0.239412		23Gln	7.40393	118.743		23Gln	7.44027	118.369		0.171103
24Pro				24Pro						24Pro				24Pro						24Pro				24Pro
25His	8.31137	113.122		25His	8.33077	113.337		0.0980973		25His	8.31514	114.001		25His	8.33077	113.337		0.297356		25His	8.33095	113.97		25His	8.33077	113.337		0.283203
26Thr	6.24476	118.665		26Thr	6.15445	119.126		0.225344		26Thr	6.25126	119.049		26Thr	6.15445	119.126		0.102775		26Thr	6.214	119.158		26Thr	6.15445	119.126		0.0612246
27Ile	7.36601	118.876		27Ile	7.35814	118.845		0.0159145		27Ile	7.36122	119.184		27Ile	7.35814	118.845		0.151529		27Ile	7.31069	119.279		27Ile	7.35814	118.845		0.19975
28Leu	7.73192	119.086		28Leu	7.7342	119.602		0.23097		28Leu	7.72382	119.326		28Leu	7.7342	119.602		0.123867		28Leu	7.72206	119.753		28Leu	7.7342	119.602		0.0685986
29Arg	7.70848	117.202		29Arg	7.71231	117.763		0.250907		29Arg	7.69419	117.417		29Arg	7.71231	117.763		0.155567		29Arg	7.71659	117.819		29Arg	7.71231	117.763		0.0252043
30Val				30Val						30Val				30Val						30Val	7.4043	118.5		30Val	7.45913	119.445		0.426385
31Val	8.06883	120.017		31Val	8.04212	120.187		0.0803877		31Val	8.05518	120.645		31Val	8.04212	120.187		0.205347		31Val	8.04888	120.678		31Val	8.04212	120.187		0.219887
32Ser	8.51904	115.851		32Ser	8.50967	116.313		0.207022		32Ser	8.52938	116.173		32Ser	8.50967	116.313		0.0659164		32Ser	8.53802	116.589		32Ser	8.50967	116.313		0.126614
33Trp	8.40743	126.778		33Trp	8.37969	126.974		0.0919471		33Trp	8.4507	127.248		33Trp	8.37969	126.974		0.141652		33Trp	8.36586	127.252		33Trp	8.37969	126.974		0.124914
34Leu	8.62049	121.203		34Leu	8.60917	121.081		0.0559016		34Leu	8.61189	121.496		34Leu	8.60917	121.081		0.185663		34Leu	8.59999	121.8		34Leu	8.60917	121.081		0.321678
35Phe	8.85907	116.454		35Phe	8.80524	116.771		0.151789		35Phe	8.87451	116.726		35Phe	8.80524	116.771		0.072217		35Phe	8.8523	117.069		35Phe	8.80524	116.771		0.141246
36Ser	8.31056	116.555		36Ser	8.26994	116.857		0.140876		36Ser	8.3582	116.907		36Ser	8.26994	116.857		0.091076		36Ser	8.30006	117.319		36Ser	8.26994	116.857		0.209137
37Ile	7.4534	123.296		37Ile	7.44861	123.549		0.113273		37Ile	7.46609	123.676		37Ile	7.44861	123.549		0.059438		37Ile	7.43107	123.807		37Ile	7.44861	123.549		0.116968
38Val	7.68979	119.301		38Val	7.63195	119.747		0.207481		38Val	7.70354	119.456		38Val	7.63195	119.747		0.148558		38Val	7.66582	119.879		38Val	7.63195	119.747		0.0683731
39Val	8.10453	120.044		39Val	8.09762	120.482		0.195984		39Val	8.11343	120.423		39Val	8.09762	120.482		0.0308671		39Val	8.08974	120.686		39Val	8.09762	120.482		0.0914911
40Phe	8.70235	116.662		40Phe	8.57924	116.899		0.162391		40Phe	8.73289	117.347		40Phe	8.57924	116.899		0.252323		40Phe	8.68648	117.43		40Phe	8.57924	116.899		0.260481
41Gly	9.11271	107.831		41Gly	9.04552	107.849		0.0676726		41Gly	9.15897	108.029		41Gly	9.04552	107.849		0.139043		41Gly	9.12212	108.139		41Gly	9.04552	107.849		0.150628
42Ser	8.14734	118.287		42Ser	8.09847	118.442		0.0849997		42Ser	8.15707	118.993		42Ser	8.09847	118.442		0.253291		42Ser	8.1409	118.995		42Ser	8.09847	118.442		0.250923
43Ile	7.97757	120.962		43Ile	7.8882	120.816		0.110911		43Ile	7.9453	121.631		43Ile	7.8882	120.816		0.369336		43Ile	7.96695	121.618		43Ile	7.8882	120.816		0.367205
44Val	8.22457	119.071		44Val	8.19464	119.114		0.0355488		44Val	8.19982	119.472		44Val	8.19464	119.114		0.160213		44Val	8.1931	119.609		44Val	8.19464	119.114		0.221568
45Asn	8.17284	118.938		45Asn	8.1695	118.987		0.0219057		45Asn	8.1668	119.411		45Asn	8.1695	118.987		0.189866		45Asn	8.15013	119.413		45Asn	8.1695	118.987		0.191722
46Glu	8.01703	117.664		46Glu	8.00317	117.873		0.0944587		46Glu	7.9906	117.932		46Glu	8.00317	117.873		0.0294329		46Glu	7.99682	118.125		46Glu	8.00317	117.873		0.113158
47Gly	8.24455	105.915		47Gly	8.18172	106.731		0.370137		47Gly	8.26369	106.737		47Gly	8.18172	106.731		0.0820193		47Gly	8.23457	106.341		47Gly	8.18172	106.731		0.182172
48Tyr	7.90863	119.194		48Tyr	7.89405	119.692		0.222979		48Tyr	7.93427	119.714		48Tyr	7.89405	119.692		0.0414059		48Tyr	7.89718	119.696		48Tyr	7.89405	119.692		0.00362301
49Leu	8.16914	119.064		49Leu	8.16565	119.103		0.018081		49Leu	8.17166	119.535		49Leu	8.16565	119.103		0.193035		49Leu	8.14852	119.569		49Leu	8.16565	119.103		0.208779
50Asn	8.20584	118.243		50Asn	8.25523	118.226		0.0499231		50Asn	8.1855	118.948		50Asn	8.25523	118.226		0.330017		50Asn	8.17729	118.918		50Asn	8.25523	118.226		0.318884
51Ser	7.85137	116.209		51Ser	7.80008	116.033		0.0939985		51Ser	7.80144	116.213		51Ser	7.80008	116.033		0.080586		51Ser	7.82156	116.694		51Ser	7.80008	116.033		0.296419
52Ala	8.22309	125.519		52Ala	8.20714	125.821		0.136121		52Ala	8.26472	125.701		52Ala	8.20714	125.821		0.0788241		52Ala	8.2058	126.124		52Ala	8.20714	125.821		0.135418
53Ser	8.14403	114.763		53Ser	8.14209	115.165		0.179741		53Ser	8.08675	115.636		53Ser	8.14209	115.165		0.217574		53Ser	8.12848	115.369		53Ser	8.14209	115.165		0.09225
54Glu	8.3108	122.08		54Glu	8.29657	122.486		0.182179		54Glu	8.30955	122.203		54Glu	8.29657	122.486		0.127239		54Glu	8.29518	122.626		54Glu	8.29657	122.486		0.0628668
55Gly	8.35196	109.858		55Gly	8.32875	110.11		0.115177		55Gly	8.33831	110.149		55Gly	8.32875	110.11		0.0196625		55Gly	8.34526	110.418		55Gly	8.32875	110.11		0.138506
56Glu	8.17395	120.503		56Glu	8.12904	120.711		0.103274		56Glu	8.15237	121.179		56Glu	8.12904	120.711		0.210352		56Glu	8.14992	121.008		56Glu	8.12904	120.711		0.134166
57Glu	8.5486	121.24		57Glu	8.51881	121.433		0.0914903		57Glu	8.52082	122.045		57Glu	8.51881	121.433		0.27368		57Glu	8.54104	121.812		57Glu	8.51881	121.433		0.170932
58Phe	8.28067	120.968		58Phe	8.26941	121.133		0.0743924		58Phe	8.29331	121.372		58Phe	8.26941	121.133		0.109524		58Phe	8.28174	121.627		58Phe	8.26941	121.133		0.221388
59Cys	7.9527	122.276		59Cys	7.95429	121.983		0.131401		59Cys	7.94461	122.484		59Cys	7.95429	121.983		0.224571		59Cys	7.912	122.369		59Cys	7.95429	121.983		0.178025
60Ile	7.96241	118.469		60Ile	7.97182	118.23		0.107529		60Ile	7.94181	119.248		60Ile	7.97182	118.23		0.456568		60Ile	7.93164	119.105		60Ile	7.97182	118.23		0.393659
61Tyr	8.2405	123.79		61Tyr	8.25489	124.292		0.22498		61Tyr	8.30933	124.358		61Tyr	8.25489	124.292		0.0617612		61Tyr	8.24025	124.444		61Tyr	8.25489	124.292		0.0696138
62Asn				62Asn						62Asn				62Asn						62Asn				62Asn
63Arg	8.20048	122.833		63Arg	8.2097	123.03		0.0886712		63Arg	8.18543	123.32		63Arg	8.2097	123.03		0.132211		63Arg	8.18508	123.43		63Arg	8.2097	123.03		0.180576
64Asn	7.99161	120.171		64Asn	7.97442	120.478		0.138269		64Asn	8.0021	120.501		64Asn	7.97442	120.478		0.0294324		64Asn	7.98001	120.812		64Asn	7.97442	120.478		0.149358
65Pro				65Pro						65Pro				65Pro						65Pro				65Pro
66Asn	8.04394	119.377		66Asn	8.07886	119.218		0.0791425		66Asn	8.07043	120.063		66Asn	8.07886	119.218		0.377936		66Asn	8.04133	119.942		66Asn	8.07886	119.218		0.32607
67Ala	8.52332	121.991		67Ala	8.43336	122.098		0.101889		67Ala	8.49661	122.198		67Ala	8.43336	122.098		0.0776652		67Ala	8.49696	122.499		67Ala	8.43336	122.098		0.190247
68Cys	8.07342	114.555		68Cys	8.08753	114.415		0.0637701		68Cys	8.04742	115.541		68Cys	8.08753	114.415		0.504756		68Cys	8.04707	115.027		68Cys	8.08753	114.415		0.276567
69Ser	8.40626	115.1		69Ser	8.43483	115.609		0.229378		69Ser	8.38604	115.326		69Ser	8.43483	115.609		0.135736		69Ser	8.38709	115.687		69Ser	8.43483	115.609		0.0592929
70Tyr	7.9207	119.269		70Tyr	7.88448	119.425		0.0784088		70Tyr	7.93807	119.96		70Tyr	7.88448	119.425		0.245462		70Tyr	7.90546	119.806		70Tyr	7.88448	119.425		0.171831
71Gly	8.34851	105.715		71Gly	8.40511	106.481		0.347514		71Gly	8.20692	105.39		71Gly	8.40511	106.481		0.526598		71Gly	8.3356	106.218		71Gly	8.40511	106.481		0.136787
72Val	8.18691	120.091		72Val	8.16601	120.012		0.0407298		72Val	8.15699	120.541		72Val	8.16601	120.012		0.236417		72Val	8.15173	120.678		72Val	8.16601	120.012		0.298057
73Ala	7.83098	120.284		73Ala	7.8093	120.5		0.0991189		73Ala	7.79553	120.672		73Ala	7.8093	120.5		0.0783593		73Ala	7.82183	120.989		73Ala	7.8093	120.5		0.219251
74Val	8.28704	115.953		74Val	8.33356	116.259		0.144543		74Val	8.3352	116.268		74Val	8.33356	116.259		0.00423464		74Val	8.24886	116.502		74Val	8.33356	116.259		0.137768
75Gly	8.24483	106.422		75Gly	8.20268	107.082		0.297819		75Gly	8.28193	107.584		75Gly	8.20268	107.082		0.238053		75Gly	8.25913	107.194		75Gly	8.20268	107.082		0.0754768
76Val	8.72387	121.324		76Val	8.72018	121.637		0.139834		76Val	8.72285	121.484		76Val	8.72018	121.637		0.0681093		76Val	8.71408	121.925		76Val	8.72018	121.637		0.12904
77Leu	8.53582	120.412		77Leu	8.45901	120.434		0.0774212		77Leu	8.48739	121.367		77Leu	8.45901	120.434		0.418295		77Leu	8.48984	121.056		77Leu	8.45901	120.434		0.27979
78Ala	8.96439	127.512		78Ala	9.00487	127.931		0.191478		78Ala	8.99863	127.821		78Ala	9.00487	127.931		0.0497119		78Ala	8.96392	128.082		78Ala	9.00487	127.931		0.0788224
79Phe	8.26545	121.138		79Phe	8.22649	121.059		0.052744		79Phe	8.24369	121.405		79Phe	8.22649	121.059		0.155747		79Phe	8.25456	121.553		79Phe	8.22649	121.059		0.223055
80Leu	8.89438	117.889		80Leu	8.83489	118.016		0.082036		80Leu	8.90069	118.204		80Leu	8.83489	118.016		0.106852		80Leu	8.881	118.426		80Leu	8.83489	118.016		0.189244
81Thr	8.48716	115.371		81Thr	8.44644	115.705		0.154691		81Thr	8.53146	115.793		81Thr	8.44644	115.705		0.0936961		81Thr	8.45673	115.971		81Thr	8.44644	115.705		0.119305
82Cys	7.9515	121.72		82Cys	7.95184	121.837		0.0521149		82Cys	7.97993	122.313		82Cys	7.95184	121.837		0.214781		82Cys	7.93752	122.264		82Cys	7.95184	121.837		0.191795
83Leu	7.59755	116.84		83Leu	7.59854	117.269		0.191871		83Leu	7.61274	117.277		83Leu	7.59854	117.269		0.0146503		83Leu	7.59617	117.48		83Leu	7.59854	117.269		0.0946824
84Leu	8.11452	118.977		84Leu	8.09095	118.841		0.0651492		84Leu	8.06024	119.384		84Leu	8.09095	118.841		0.244354		84Leu	8.097	119.419		84Leu	8.09095	118.841		0.258386
85Tyr	8.20194	120.1		85Tyr	8.18535	119.974		0.0587275		85Tyr	8.18691	120.626		85Tyr	8.18535	119.974		0.291927		85Tyr	8.18166	120.714		85Tyr	8.18535	119.974		0.330963
86Leu	8.43793	122.715		86Leu	8.53861	122.609		0.111442		86Leu	8.47431	123.17		86Leu	8.53861	122.609		0.258957		86Leu	8.4117	123.296		86Leu	8.53861	122.609		0.332386
87Ala	7.97111	120.151		87Ala	7.91045	120.263		0.078735		87Ala	7.95333	120.397		87Ala	7.91045	120.263		0.0735497		87Ala	7.94808	120.729		87Ala	7.91045	120.263		0.211978
88Leu	8.18324	118.711		88Leu	8.13999	118.727		0.0438263		88Leu	8.16689	119.137		88Leu	8.13999	118.727		0.185373		88Leu	8.16462	119.308		88Leu	8.13999	118.727		0.260787
89Asp	8.50362	120.062		89Asp	8.48282	120.141		0.0410867		89Asp	8.54994	120.547		89Asp	8.48282	120.141		0.193565		89Asp	8.49691	120.734		89Asp	8.48282	120.141		0.265594
90Val	7.96572	118.908		90Val	7.93238	118.945		0.0372164		90Val	8.00684	119.357		90Val	7.93238	118.945		0.198596		90Val	7.95315	119.423		90Val	7.93238	118.945		0.214574
91Tyr	8.35833	118.159		91Tyr	8.43006	118.369		0.118295		91Tyr	8.45722	119.31		91Tyr	8.43006	118.369		0.421463		91Tyr	8.34491	118.854		91Tyr	8.43006	118.369		0.23286
92Phe	8.54198	121.037		92Phe	8.50797	121.124		0.0516363		92Phe	8.52701	121.368		92Phe	8.50797	121.124		0.110601		92Phe	8.5471	121.523		92Phe	8.50797	121.124		0.182713
93Pro				93Pro						93Pro				93Pro						93Pro				93Pro
94Gln	8.48326	113.44		94Gln	8.43453	113.901		0.211672		94Gln	8.55183	113.776		94Gln	8.43453	113.901		0.129963		94Gln	8.47707	113.952		94Gln	8.43453	113.901		0.0483554
95Ile	7.72663	121.598		95Ile	7.65147	121.876		0.145635		95Ile	7.74318	121.911		95Ile	7.65147	121.876		0.0930181		95Ile	7.69476	122.061		95Ile	7.65147	121.876		0.0933519
96Ser	8.07278	116.172		96Ser	8.07192	116.373		0.0899835		96Ser	8.06803	116.551		96Ser	8.07192	116.373		0.0796499		96Ser	8.04201	116.706		96Ser	8.07192	116.373		0.152045
97Ser	8.0584	115.382		97Ser	8.09206	115.652		0.125192		97Ser	8.06841	116.014		97Ser	8.09206	115.652		0.163543		97Ser	8.05359	115.974		97Ser	8.09206	115.652		0.149195
98Val	8.16109	114.788		98Val	8.14937	115.131		0.153819		98Val	8.2007	115.078		98Val	8.14937	115.131		0.056484		98Val	8.15492	115.355		98Val	8.14937	115.131		0.100307
99Lys	8.09229	120.015		99Lys	8.10515	119.964		0.0259113		99Lys	8.08176	120.429		99Lys	8.10515	119.964		0.209341		99Lys	8.0676	120.664		99Lys	8.10515	119.964		0.315147
100Asp	7.43009	120.09		100Asp	7.40824	120.337		0.112449		100Asp	7.4328	120.272		100Asp	7.40824	120.337		0.0380961		100Asp	7.40414	120.712		100Asp	7.40824	120.337		0.167711
101Arg	8.07528	120.883		101Arg	8.03836	121.226		0.158123		101Arg	8.09502	121.269		101Arg	8.03836	121.226		0.0597729		101Arg	8.06439	121.461		101Arg	8.03836	121.226		0.108232
102Lys	8.59892	117.742		102Lys	8.57634	118.186		0.199638		102Lys	8.55328	117.919		102Lys	8.57634	118.186		0.12152		102Lys	8.58982	118.335		102Lys	8.57634	118.186		0.0679583
103Lys	7.80792	118.308		103Lys	7.86822	118.523		0.113461		103Lys	7.84446	118.508		103Lys	7.86822	118.523		0.0247071		103Lys	7.81113	118.866		103Lys	7.86822	118.523		0.163619
104Ala	8.26085	120.577		104Ala	8.19303	120.85		0.139587		104Ala	8.28253	120.991		104Ala	8.19303	120.85		0.109524		104Ala	8.24334	121.068		104Ala	8.19303	120.85		0.109537
105Val	8.66343	120.703		105Val	8.60942	121.014		0.149177		105Val	8.64399	120.829		105Val	8.60942	121.014		0.089287		105Val	8.6531	121.206		105Val	8.60942	121.014		0.0966078
106Leu	9.00214	121.434		106Leu	9.04069	121.842		0.186649		106Leu	8.98773	121.822		106Leu	9.04069	121.842		0.0537204		106Leu	8.99069	122.03		106Leu	9.04069	121.842		0.0978241
107Ser	8.26421	113.877		107Ser	8.27981	114.295		0.187616		107Ser	8.21376	114.872		107Ser	8.27981	114.295		0.266279		107Ser	8.26283	114.458		107Ser	8.27981	114.295		0.0749039
108Asp	7.50956	124.749		108Asp	7.4883	124.991		0.110303		108Asp	7.50004	124.933		108Asp	7.4883	124.991		0.0283168		108Asp	7.48983	125.336		108Asp	7.4883	124.991		0.154529
109Ile	8.20664	118.705		109Ile	8.21887	118.841		0.0619113		109Ile	8.19916	119.192		109Ile	8.21887	118.841		0.158116		109Ile	8.18281	119.268		109Ile	8.21887	118.841		0.194296
110Gly	7.99518	101.551		110Gly	8.00662	102.025		0.211975		110Gly	7.99154	101.75		110Gly	8.00662	102.025		0.123536		110Gly	7.97738	102.143		110Gly	8.00662	102.025		0.0604949
111Val	9.194	121.321		111Val	9.16624	121.725		0.182931		111Val	9.20193	121.511		111Val	9.16624	121.725		0.102083		111Val	9.1904	121.872		111Val	9.16624	121.725		0.0700855
112Ser	8.30302	116.546		112Ser	8.26615	116.803		0.120303		112Ser	8.24622	117.698		112Ser	8.26615	116.803		0.400895		112Ser	8.28937	117.284		112Ser	8.26615	116.803		0.216644
113Ala	8.31026	122.782		113Ala	8.29973	123.111		0.14775		113Ala	8.30263	123.147		113Ala	8.29973	123.111		0.016372		113Ala	8.29834	123.377		113Ala	8.29973	123.111		0.118636
114Phe	8.27743	117.855		114Phe	8.25514	118.143		0.130743		114Phe	8.23597	118.526		114Phe	8.25514	118.143		0.171979		114Phe	8.27648	118.465		114Phe	8.25514	118.143		0.145376
115Thrp	8.22712	118.57		115Thrp	8.21426	118.776		0.0929174		115Thrp	8.22419	119.055		115Thrp	8.21426	118.776		0.125243		115Thrp	8.2074	119.184		115Thrp	8.21426	118.776		0.182717
116Ala	8.44395	121.674		116Ala	8.36993	121.642		0.0753916		116Ala	8.44514	122.057		116Ala	8.36993	121.642		0.20003		116Ala	8.41451	122.291		116Ala	8.36993	121.642		0.293628
117Phe	8.03388	115.878		117Phe	7.97815	116.304		0.198175		117Phe	8.04119	116.198		117Phe	7.97815	116.304		0.0789125		117Phe	8.01913	116.369		117Phe	7.97815	116.304		0.0502741
118Leu	8.47214	121.083		118Leu	8.54273	121.184		0.0837055		118Leu	8.45417	121.443		118Leu	8.54273	121.184		0.145794		118Leu	8.45186	121.583		118Leu	8.54273	121.184		0.200088
119Trp	8.98912	118.69		119Trp	8.98178	119.128		0.195852		119Trp	9.05917	119.208		119Trp	8.98178	119.128		0.0852035		119Trp	8.97123	119.384		119Trp	8.98178	119.128		0.115074
120Phe	8.31927	122.087		120Phe	8.30355	122.544		0.205096		120Phe	8.28962	122.356		120Phe	8.30355	122.544		0.0853767		120Phe	8.29852	122.675		120Phe	8.30355	122.544		0.0585644
121Val	8.53114	121.003		121Val	8.48341	121.185		0.0947029		121Val	8.53334	121.792		121Val	8.48341	121.185		0.275806		121Val	8.51031	121.603		121Val	8.48341	121.185		0.188812
122Gly	9.09046	107.571		122Gly	8.9991	107.561		0.0914672		122Gly	9.11954	107.966		122Gly	8.9991	107.561		0.217306		122Gly	9.07046	108.121		122Gly	8.9991	107.561		0.260365
123Phe	9.3436	122.423		123Phe	9.33431	122.669		0.110143		123Phe	9.42719	122.828		123Phe	9.33431	122.669		0.117203		123Phe	9.34188	122.984		123Phe	9.33431	122.669		0.14121
124Cys	8.26024	117.332		124Cys	8.16736	117.469		0.111312		124Cys	8.22585	117.816		124Cys	8.16736	117.469		0.165706		124Cys	8.22355	117.971		124Cys	8.16736	117.469		0.231483
125Tyr	8.61133	119.819		125Tyr	8.55613	120.474		0.298103		125Tyr	8.70581	120.115		125Tyr	8.55613	120.474		0.219615		125Tyr	8.60206	120.354		125Tyr	8.55613	120.474		0.0704909
126Leu	8.64058	120.198		126Leu	8.61077	120.322		0.0631324		126Leu	8.77112	120.534		126Leu	8.61077	120.322		0.186348		126Leu	8.643	120.753		126Leu	8.61077	120.322		0.195421
127Ala	8.87643	121.901		127Ala	8.88647	122.672		0.344912		127Ala	8.89945	122.334		127Ala	8.88647	122.672		0.151585		127Ala	8.8451	122.59		127Ala	8.88647	122.672		0.0553222
128Asn	7.9857	115.599		128Asn	7.96774	115.22		0.170603		128Asn	7.97817	116.233		128Asn	7.96774	115.22		0.453076		128Asn	7.99431	116.104		128Asn	7.96774	115.22		0.396113
129Gln	7.98171	117.079		129Gln	7.92314	117.332		0.127465		129Gln	8.04329	117.266		129Gln	7.92314	117.332		0.123723		129Gln	7.97907	117.638		129Gln	7.92314	117.332		0.147633
130Trp	8.0631	120.868		130Trp	8.03423	121.422		0.24953		130Trp	8.04996	121.22		130Trp	8.03423	121.422		0.0917757		130Trp	8.04172	121.433		130Trp	8.03423	121.422		0.0090204
131Gln	7.8838	117.18		131Gln	7.85088	117.673		0.222943		131Gln	7.92404	117.967		131Gln	7.85088	117.673		0.150562		131Gln	7.86311	117.812		131Gln	7.85088	117.673		0.0632622
132Val	7.90509	115.944		132Val	7.88111	116.001		0.0349879		132Val	7.93654	116.245		132Val	7.88111	116.001		0.122695		132Val	7.89471	116.564		132Val	7.88111	116.001		0.252407
133Ser	8.08573	114.651		133Ser	8.1166	115.223		0.257609		133Ser	8.10025	114.393		133Ser	8.1166	115.223		0.371543		133Ser	8.06237	115.091		133Ser	8.1166	115.223		0.0800781
134Lys	7.88742	122.761		134Lys	7.84761	123.477		0.32299		134Lys	7.84518	123.277		134Lys	7.84761	123.477		0.0895696		134Lys	7.86066	123.227		134Lys	7.84761	123.477		0.112682
135Pro				135Pro						135Pro				135Pro						135Pro				135Pro
136Lys	8.38648	119.966		136Lys	8.41154	119.807		0.075419		136Lys	8.42441	120.431		136Lys	8.41154	119.807		0.279572		136Lys	8.39114	120.492		136Lys	8.41154	119.807		0.30706
137Asp	8.15258	119.044		137Asp	8.13124	119.33		0.129825		137Asp	8.13915	119.252		137Asp	8.13124	119.33		0.0357246		137Asp	8.13948	119.534		137Asp	8.13124	119.33		0.0916163
138Asn	8.02407	117.781		138Asn	8.01888	118.214		0.193695		138Asn	7.98509	118.165		138Asn	8.01888	118.214		0.0404227		138Asn	7.99662	118.294		138Asn	8.01888	118.214		0.0419471
139Pro				139Pro				0		139Pro				139Pro						139Pro				139Pro
140Leu	8.10015	117.879		140Leu	8.07501	117.216		0.297571		140Leu	8.10061	118.326		140Leu	8.07501	117.216		0.496897		140Leu	8.07788	118.176		140Leu	8.07501	117.216		0.429084
141Asn	7.87729	117.101		141Asn	7.84373	117.612		0.230875		141Asn	7.89305	117.203		141Asn	7.84373	117.612		0.189482		141Asn	7.83015	117.411		141Asn	7.84373	117.612		0.090879
142Glu	8.18848	120.489		142Glu	8.14346	120.746		0.123674		142Glu	8.18051	120.828		142Glu	8.14346	120.746		0.0518379		142Glu	8.17096	121.015		142Glu	8.14346	120.746		0.123029
143Gly	8.23095	108.528		143Gly	8.29371	109.19		0.302709		143Gly	8.21305	108.65		143Gly	8.29371	109.19		0.254813		143Gly	8.2147	109.09		143Gly	8.29371	109.19		0.090888
144Thr				144Thr						144Thr	8.0776	112.342		144Thr	8.04172	113.158		0.366868		144Thr	7.989	112.345		144Thr	8.04172	113.158		0.367728
145Asp	8.588	121.744		145Asp	8.59154	121.561		0.0816083		145Asp	8.55705	122.15		145Asp	8.59154	121.561		0.265635		145Asp	8.56528	122.39		145Asp	8.59154	121.561		0.371548
146Ala	7.98005	120.48		146Ala	7.85549	120.952		0.245246		146Ala	7.94633	121.363		146Ala	7.85549	120.952		0.20471		146Ala	7.9572	121.181		146Ala	7.85549	120.952		0.144147
147Ala	8.48702	119.697		147Ala	8.44041	120.271		0.26092		147Ala	8.43018	119.846		147Ala	8.44041	120.271		0.190511		147Ala	8.48386	120.333		147Ala	8.44041	120.271		0.0515601
148Arg	8.03818	116.084		148Arg	8.03087	116.729		0.288429		148Arg	7.99656	116.449		148Arg	8.03087	116.729		0.129805		148Arg	8.01204	116.594		148Arg	8.03087	116.729		0.0632507
149Ala	8.48611	121.079		149Ala	8.45241	121.193		0.0611735		149Ala	8.47749	121.492		149Ala	8.45241	121.193		0.136088		149Ala	8.46925	121.626		149Ala	8.45241	121.193		0.194584
150Ala	8.26616	124.758		150Ala	8.20237	124.951		0.107481		150Ala	8.2361	125.304		150Ala	8.20237	124.951		0.161443		150Ala	8.24368	125.381		150Ala	8.20237	124.951		0.196448
151Ile	7.98074	117.763		151Ile	7.98976	117.982		0.0985413		151Ile	7.93269	118.332		151Ile	7.98976	117.982		0.166638		151Ile	7.95936	118.266		151Ile	7.98976	117.982		0.130683
152Ala	8.3793	121.408		152Ala	8.34606	121.513		0.0574879		152Ala	8.4326	121.991		152Ala	8.34606	121.513		0.230712		152Ala	8.38221	122.142		152Ala	8.34606	121.513		0.283349
153Phe	8.70595	111.071		153Phe	8.69833	111.634		0.251829		153Phe	8.73589	111.262		153Phe	8.69833	111.634		0.170224		153Phe	8.68943	111.555		153Phe	8.69833	111.634		0.0361345
154Ser	7.93762	121.617		154Ser	7.91725	121.7		0.0421213		154Ser	7.90491	121.931		154Ser	7.91725	121.7		0.104356		154Ser	7.91182	122.161		154Ser	7.91725	121.7		0.20621
155Phe	7.70111	122.584		155Phe	7.7279	122.82		0.108668		155Phe	7.72426	122.75		155Phe	7.7279	122.82		0.0313071		155Phe	7.69428	123.169		155Phe	7.7279	122.82		0.159837
156Phe	8.38976	114.243		156Phe	8.41494	114.774		0.238397		156Phe	8.40163	114.549		156Phe	8.41494	114.774		0.101429		156Phe	8.371	114.801		156Phe	8.41494	114.774		0.0455808
157Ser	7.49567	115.542		157Ser	7.47596	115.952		0.184352		157Ser	7.49653	115.714		157Ser	7.47596	115.952		0.108235		157Ser	7.47051	116.228		157Ser	7.47596	115.952		0.123636
158Ile	7.66254	121.386		158Ile	7.65074	121.692		0.137395		158Ile	7.69227	121.791		158Ile	7.65074	121.692		0.0608114		158Ile	7.62804	121.81		158Ile	7.65074	121.692		0.057356
159Phe	7.15133	116.713		159Phe	7.14258	116.956		0.109381		159Phe	7.16172	116.977		159Phe	7.14258	116.956		0.0212243		159Phe	7.13833	117.327		159Phe	7.14258	116.956		0.165948
160Thr	8.6054	112.128		160Thr	8.58052	112.532		0.182153		160Thr	8.59655	112.35		160Thr	8.58052	112.532		0.0827721		160Thr	8.58042	112.732		160Thr	8.58052	112.532		0.089653
161Trp	8.49204	125.714		161Trp	8.44495	125.901		0.0960338		161Trp	8.52942	126.144		161Trp	8.44495	125.901		0.137581		161Trp	8.45465	126.394		161Trp	8.44495	125.901		0.220752
162Ser	8.1274	117.04		162Ser	8.06905	116.867		0.0966799		162Ser	8.16785	117.487		162Ser	8.06905	116.867		0.294412		162Ser	8.12404	117.664		162Ser	8.06905	116.867		0.360505
163Leu	8.50799	121.009		163Leu	8.46625	121.174		0.0848554		163Leu	8.50758	121.557		163Leu	8.46625	121.174		0.176251		163Leu	8.48551	121.649		163Leu	8.46625	121.174		0.213449
164Thr	7.89959	117.587		164Thr	7.87319	117.785		0.0925029		164Thr	7.90636	118.109		164Thr	7.87319	117.785		0.148637		164Thr	7.87705	118.206		164Thr	7.87319	117.785		0.188527
165Ala	8.49732	119.593		165Ala	8.43844	120.238		0.294112		165Ala	8.5293	120		165Ala	8.43844	120.238		0.139845		165Ala	8.48747	120.219		165Ala	8.43844	120.238		0.0497624
166Ala	8.2447	120.555		166Ala	8.17542	120.93		0.181439		166Ala	8.21937	120.825		166Ala	8.17542	120.93		0.064085		166Ala	8.22497	121.023		166Ala	8.17542	120.93		0.0647837
167Leu	8.63655	118.051		167Leu	8.57763	118.306		0.128111		167Leu	8.66218	117.946		167Leu	8.57763	118.306		0.181512		167Leu	8.61903	118.444		167Leu	8.57763	118.306		0.0746275
168Ala	7.8692	124.134		168Ala	7.79559	124.113		0.0742163		168Ala	7.94	124.595		168Ala	7.79559	124.113		0.259374		168Ala	7.83823	124.714		168Ala	7.79559	124.113		0.271845
169Val	8.268	120.665		169Val	8.2228	120.939		0.130741		169Val	8.24043	120.939		169Val	8.2228	120.939		0.0176354		169Val	8.248	121.215		169Val	8.2228	120.939		0.125837
170Arg	7.61426	119.234		170Arg	7.56949	119.463		0.111766		170Arg	7.65216	119.463		170Arg	7.56949	119.463		0.0826704		170Arg	7.63207	119.84		170Arg	7.56949	119.463		0.179508
171Arg	8.1377	119.001		171Arg	8.09321	119.18		0.0914898		171Arg	8.13691	119.402		171Arg	8.09321	119.18		0.108412		171Arg	8.12736	119.615		171Arg	8.09321	119.18		0.197636
172Phe	8.84104	121.161		172Phe	8.78805	121.533		0.174514		172Phe	8.87089	121.64		172Phe	8.78805	121.533		0.0956719		172Phe	8.80996	121.685		172Phe	8.78805	121.533		0.0713394
173Lys	8.43427	121.062		173Lys	8.40836	121.371		0.140509		173Lys	8.42622	121.477		173Lys	8.40836	121.371		0.0506658		173Lys	8.42062	121.548		173Lys	8.40836	121.371		0.0801713
174Asp	8.14981	120.386		174Asp	8.11359	120.603		0.103542		174Asp	8.14582	120.828		174Asp	8.11359	120.603		0.10571		174Asp	8.13561	120.867		174Asp	8.11359	120.603		0.120382
175Leu	7.98786	120.426		175Leu	7.95884	120.748		0.14688		175Leu	7.95085	121.186		175Leu	7.95884	120.748		0.19573		175Leu	7.9604	121.093		175Leu	7.95884	120.748		0.154332
176Ser	7.87093	114.225		176Ser	7.85166	114.574		0.157351		176Ser	7.88243	114.492		176Ser	7.85166	114.574		0.0476961		176Ser	7.85312	114.811		176Ser	7.85166	114.574		0.106143
177Phe	8.31051	117.474		177Phe	8.25352	117.785		0.150414		177Phe	8.28923	118.083		177Phe	8.25352	117.785		0.137902		177Phe	8.32579	118.064		177Phe	8.25352	117.785		0.144346
178Gln				178Gln						178Gln				178Gln						178Gln				178Gln
179Glu				179Glu						179Glu				179Glu						179Glu				179Glu
180Glu	8.16579	120.958		180Glu	8.14069	121.31		0.159408		180Glu	8.14686	121.353		180Glu	8.14069	121.31		0.0201149		180Glu	8.14916	121.503		180Glu	8.14069	121.31		0.0867268
181Tyr	8.15967	119.816		181Tyr	8.11352	120.041		0.110657		181Tyr	8.13289	120.56		181Tyr	8.11352	120.041		0.233187		181Tyr	8.13388	120.668		181Tyr	8.11352	120.041		0.281431
182Ser	7.88861	114.285		182Ser	7.8704	114.638		0.158918		182Ser	7.90126	114.7		182Ser	7.8704	114.638		0.0416094		182Ser	7.86668	114.876		182Ser	7.8704	114.638		0.106926
183Thr	7.89874	114.791		183Thr	7.87696	115.297		0.227327		183Thr	7.82455	115.504		183Thr	7.87696	115.297		0.106411		183Thr	7.78272	115.417		183Thr	7.87696	115.297		0.108478
184Leu	7.82064	122.876		184Leu	7.81994	123.389		0.229636		184Leu	7.87367	123.531		184Leu	7.81994	123.389		0.0831302		184Leu	7.82921	123.602		184Leu	7.81994	123.389		0.0956976
185Phe	7.89684	118.952		185Phe	7.8744	118.865		0.044853		185Phe	7.88809	119.197		185Phe	7.8744	118.865		0.149274		185Phe	7.88184	119.527		185Phe	7.8744	118.865		0.296033
186Pro				186Pro						186Pro				186Pro				0		186Pro				186Pro
187Ala	8.35258	124.184		187Ala	8.50405	123.489		0.345749		187Ala	8.31375	125.2		187Ala	8.50405	123.489				187Ala	8.34372	124.76		187Ala	8.50405	123.489		0.590351
188Ser				188Ser						188Ser				188Ser				0		188Ser				188Ser
189Ala	8.06285	125.446		189Ala	8.07086	125.413		0.0168192		189Ala	8.08669	125.908		189Ala	8.07086	125.413		0.221909		189Ala	8.04882	125.874		189Ala	8.07086	125.413		0.207202
190Gln	7.89876	118.971		190Gln	7.87835	118.929		0.0275385		190Gln	7.90698	119.359		190Gln	7.87835	118.929		0.194395		190Gln	7.8882	119.583		190Gln	7.87835	118.929		0.292603
191Pro				191Pro						191Pro				191Pro						191Pro				191Pro

## Sheet: Extended Fig. 2b
Wave length
260	0.599245
259.5	0.645036
259	0.462083
258.5	0.5428
258	0.427287
257.5	0.880678
257	0.541644
256.5	0.463418
256	0.389488
255.5	0.430593
255	0.40907
254.5	0.999416
254	0.535846
253.5	0.383514
253	0.465902
252.5	0.428784
252	0.494108
251.5	0.680967
251	0.32194
250.5	0.16555
250	0.541703
249.5	-0.0470805
249	0.197148
248.5	0.440833
248	0.00953369
247.5	0.17086
247	-0.020168
246.5	-0.21075
246	-0.361643
245.5	-0.253333
245	-0.327991
244.5	-0.804946
244	-0.954901
243.5	-1.07839
243	-1.4944
242.5	-1.35544
242	-1.85383
241.5	-1.72793
241	-2.36459
240.5	-2.70749
240	-3.01211
239.5	-3.25866
239	-3.83345
238.5	-4.05242
238	-4.58421
237.5	-4.93379
237	-5.32272
236.5	-6.0943
236	-6.49384
235.5	-7.19538
235	-7.68092
234.5	-8.04672
234	-8.91318
233.5	-10.0356
233	-10.3776
232.5	-10.899
232	-11.5929
231.5	-12.2682
231	-13.2726
230.5	-14.5815
230	-14.8327
229.5	-15.4198
229	-16.1914
228.5	-17.547
228	-18.356
227.5	-19.3512
227	-19.3
226.5	-20.3375
226	-20.6793
225.5	-21.2499
225	-21.6577
224.5	-21.9672
224	-22.6818
223.5	-22.7391
223	-23.121
222.5	-23.6088
222	-23.6889
221.5	-23.9399
221	-23.6939
220.5	-23.9354
220	-23.5232
219.5	-23.0622
219	-23.5251
218.5	-23.7013
218	-22.1536
217.5	-23.0246
217	-22.6373
216.5	-23.5958
216	-23.0971
215.5	-23.0862
215	-22.1109
214.5	-22.0207
214	-22.7817
213.5	-22.5783
213	-22.5233
212.5	-22.7769
212	-22.3274
211.5	-22.1002
211	-22.2312
210.5	-23.1148
210	-22.24
209.5	-21.8446
209	-21.2567
208.5	-22.0776
208	-20.8811
207.5	-20.2711
207	-17.4814
206.5	-15.9749
206	-14.8265
205.5	-14.0046
205	-11.9796
204.5	-9.17249
204	-6.41078
203.5	-2.60729
203	-1.52796
202.5	-0.0204183
202	3.82522
201.5	5.85115
201	8.94432
200.5	10.7264
200	10.5324
199.5	16.4684
199	20.7903
198.5	19.4358
198	15.934
197.5	16.684
197	19.2248
196.5	17.4367
196	14.9972
195.5	10.588
195	12.0304
194.5	11.0567
194	12.2369
193.5	3.45311
193	5.404
192.5	0.938145
192	0.273041
191.5	4.68265
191	4.42155
190.5	2.24226
190	0.719733

## Sheet: Extended Fig. 2c
TE (ms)	UDM		TE (ms)	DDM		TE (ms)	UDM
0.1	1		0.1	1		0.1	1
1.1	0.6974		0.5	0.8389		1.1	0.6648
3.1	0.4333		1	0.7038		2.1	0.5034
5.1	0.2391		1.5	0.5904		3.1	0.3962
8.1	0.1785		2	0.4763		4.1	0.3011
			2.5	0.3732		5.1	0.2301
			2.9	0.332
