# Supplementary material for: Phosphatidylserine-dependent structure of synaptogyrin remodels the synaptic vesicle membrane
Source: Nat Struct Mol Biol. 2023 May 22;30(7):926–34. doi: 10.1038/s41594-023-01004-9 (PMC10352133; doi:10.1038/s41594-023-01004-9)
Supplement: Source Data Extended Data Fig. 5 — Endnote file with data. [file 41594_2023_1004_MOESM8_ESM.xlsx]

## Sheet: RDC
						AlphaFold2			Determined structure
						Obs	Calc		Obs	Calc
3	TYR	N	3	TYR	H	-17.125	-14.8984		-17.125	-18.8473
5	LEU	N	5	LEU	H	-13.88	-13.7795		-13.88	-20.0767
7	ARG	N	7	ARG	H	-14.45	-16.2359		-14.45	-20.8506
8	GLN	N	8	GLN	H	-11.986	-9.8901		-11.986	-7.0547
14	ARG	N	14	ARG	H	3.714	3.4183		3.714	0.4849
18	TRP	N	18	TRP	H	13.4	12.7394		13.4	13.3726
19	LEU	N	19	LEU	H	17.066	15.8222		17.066	14.9386
20	PHE	N	20	PHE	H	2.574	-0.082		2.574	-3.6659
21	SER	N	21	SER	H	-1.588	-1.8853		-1.588	-4.4806
25	PHE	N	25	PHE	H	-4.286	-1.6916		-4.286	-6.8099
59	VAL	N	59	VAL	H	-22.805	-21.8749		-22.805	-15.2758
63	ALA	N	63	ALA	H	-13.2	-14.6154		-13.2	-14.4449
65	LEU	N	65	LEU	H	-0.68	4.3142		-0.68	4.8862
68	LEU	N	68	LEU	H	8.993	9.8954		8.993	8.1752
74	ASP	N	74	ASP	H	-2.676	-5.0878		-2.676	-8.977
95	GLY	N	95	GLY	H	-29.595	-26.3808		-29.595	-20.2788
96	VAL	N	96	VAL	H	-11.754	-19.5965		-11.754	-16.3424
107	GLY	N	107	GLY	H	-21.683	-16.6746		-21.683	-13.4281
108	PHE	N	108	PHE	H	-11.278	-12.9583		-11.278	-12.2417
109	CYS	N	109	CYS	H	-11.756	-16.7924		-11.756	-16.629
135	ALA	N	135	ALA	H	-8.6	-9.6953		-8.6	-6.524
136	ILE	N	136	ILE	H	-18.105	-14.791		-18.105	-15.0268
137	ALA	N	137	ALA	H	-16.735	-15.8937		-16.735	-13.2543
138	PHE	N	138	PHE	H	-7.952	-6.8311		-7.952	-4.8507
145	THR	N	145	THR	H	-12.358	-11.11		-12.358	-10.0109
146	TRP	N	146	TRP	H	-15.4	-14.6674		-15.4	-12.4228
147	SER	N	147	SER	H	-11.225	-12.6659		-11.225	-16.3732
152	LEU	N	152	LEU	H	-13.957	-13.1977		-13.957	-11.7671
