# Supplementary material for: Phosphatidylserine-dependent structure of synaptogyrin remodels the synaptic vesicle membrane
Source: Nat Struct Mol Biol. 2023 May 22;30(7):926–34. doi: 10.1038/s41594-023-01004-9 (PMC10352133; doi:10.1038/s41594-023-01004-9)
Supplement: Source Data Extended Data Fig. 6 — Endnote file with data. [file 41594_2023_1004_MOESM9_ESM.xlsx]

## Sheet: DSA16
	I/I0
Residue No.	0.1mM	0.2mM	0.5mM	1mM		Relaxation Enhancement
1
2
3
4
5
6
7
8
9
10
11
12
13
14
15	1.10091	1.19529	1.25557	0.733521		29.3
16	0.989569	1.01204	0.967618	0.538084		42.3
17
18	0.965818	0.87896	0.826245	0.506094		42
19	0.888866	0.849428	0.841397	0.437985		47.1
20	0.899115	0.836723	0.627247	0.280823		79.2
21	0.887566	0.778858	0.591074	0.251869		84.2
22	0.89501	0.813722	0.673463	0.33164		66.4
23	0.932063	0.820121	0.651053	0.302718		74.8
24
25	0.842731	0.79279	0.741903	0.491393		35.6
26	0.945904	0.913516	0.81955	0.318877		75.8
27	0.911872	0.808601	0.598298	0.236688		90.7
28	0.950456	0.831949	0.443526	0.237813		94.8
29	0.913031	0.806046	0.704778	0.369022		59.4
30	0.861251	0.494755	0.632515	0.484912		23.8
31
32
33	0.777469	0.66296	0.406491	0.29184		65.8
34	0.872007	0.625111	0.299759	0.163261		110.3
35	0.756015	0.590465	0.301511	0.0475915		186.2
36	0.714345	0.417642	0.146302	0.125347		111.6
37	0.49607	0.263282	0.153023	0.138033		74.7
38	0.772682	0.626386	0.45547	0.17789		96.7
39
40	0.568469	0.285838	0.114058	0.0129451		245.9
41	0.463717	0.346261	0.0888426	0.0409038		166.4
42
43
44	0.746064	0.503305	0.170509	0.0763149		152.1
45	0.784776	0.688499	0.434577	0.301494		64.7
46
47	0.615374	0.388154	0.272395	0.154295		84.9
48	0.739914	0.61166	0.457313	0.348792		48.2
49	0.907273	0.61817	0.610883	0.426223		42
50	0.733207	0.592745	0.420027	0.506867		22
51	0.849999	0.89788	0.962356	0.697935		14.4
52
53	0.794989	0.790218	0.786053	0.736132		5.1
54	0.714394	0.586111	0.726004	0.434224		27.6
55	0.831382	0.806256	0.999448	0.738598		5.9
56	0.882593	0.822162	0.858405	0.654569		18.3
57	0.707226	0.552407	0.486982	0.253604		64.4
58	0.754787	0.526388	0.384167	0.239183		71.2
59	0.919698	0.817943	0.836131	0.340216		64.6
60
61
62
63
64	0.862314	0.87109	0.74411	0.512122		36.7
65
66	0.977656	1.09786	1.17552	1.04658		2.1
67	0.823082	0.705457	0.47828	0.33325		60.1
68
69
70	0.653713	0.531217	0.402083	0.262019		58.8
71
72	0.905853	0.714744	0.616002	0.706454		12
73	0.594674	0.512326	0.404224	0.366188		30.8
74	0.637452	0.224238	0.0740135	0.0936138		41.6
75	0.484988	0.315822	0.150417	0.0486981		150.4
76	0.798795	0.414119	0.165652	0.0585192		167.2
77	0.737975	0.462593	0.19819	0.151882		101.2
78	0.451269	0.220184	0.0980337	0.0222273		192.1
79
80	0.596694	0.293461	0.149129	0.0246433		203.5
81	0.59747	0.310211	0.0805632	0.0586948		150
82
83	0.690085	0.475551	0.125661	0.0174781		249.1
84
85
86	0.764929	0.631138	0.533511	0.213351		83.2
87	0.849865	0.867265	0.708616	0.463721		43
88	0.766393	0.589418	0.434697	0.392437		40.9
89	0.900368	0.7475	0.526721	0.223877		92.2
90	0.998867	0.772283	0.677819	0.479679		44.4
91	0.880743	0.681894	0.560136	0.262947		77.1
92	0.813318	0.626669	0.45856	0.479538		31.4
93	#DIV/0!	#DIV/0!	#DIV/0!	#DIV/0!
94	1.03327	0.889768	0.853079	0.553831		39
95	0.959978	0.879271	0.777596	0.493233		43.9
96	0.81358	0.618218	0.58664	0.618789		12.1
97
98	0.793062	0.603021	0.531371	0.502312		25.1
99	1.00609	1.09254	0.948808	0.972733		5.2
100	0.858325	0.883912	0.718862	0.432648		48.6
101	0.87567	0.966149	0.995625	0.819118		6.8
102	1.00682	0.83913	0.64323	0.396083		60.6
103	0.814899	0.775457	0.488308	0.255041		80.7
104	0.900064	0.677837	0.453049	0.350405		59.6
105	0.888158	0.752486	0.527592	0.195649		101
106	0.905728	0.756115	0.439147	0.145397		36.5
107	0.793071	0.545338	0.101278	0.0575267		179.6
108	0.778263	0.591033	0.327994	0.0338916		210
109	0.759219	0.617557	0.460803	0.446399		32.8
110	0.716388	0.635243	0.172902	0.0620663		171.5
111	0.656446	0.31771	0.112058	0.0138101		251.2
112	0.596615	0.386908	0.303645	0.163679		78.8
113	0.644663	0.419116	0.157867	0.071351		145.2
114	0.781765	0.463324	0.167642	0.18318		92.1
115
116	0.729261	0.583054	0.292147	0.244725		73
117
118
119	0.587917	0.413619	0.0798546	0.0646938		151.6
120
121
122
123	0.771166	0.516438	0.241024	0.075371		153
124	0.721526	0.497419	0.125908	0.123866		119.2
125	0.90093	0.516399	0.267873	0.0284765		225.3
126	1.05713	0.655676	0.464675	0.230788		93.8
127	0.84901	0.609049	0.372469	0.124636		125.3
128	0.810237	0.682896	0.431086	0.356954		54.4
129	0.79302	0.642445	0.463411	0.267957		70.6
130
131	0.963378	0.918271	0.823337	0.722938		19
132	0.747423	0.760821	0.553554	0.276039		20.1
133	0.701217	0.70426	0.566505	0.659301		5.6
134	0.781972	0.840699	0.833031	0.528215		28.5
135	#DIV/0!	#DIV/0!	#DIV/0!	#DIV/0!
136	0.982164	0.975622	1.30918	1.07189		7.9
137	0.932144	0.937795	1.0276	0.933756		0.5
138	0.666377	0.538936	0.441111	0.262928		59.3
139	#DIV/0!	#DIV/0!	#DIV/0!	#DIV/0!
140	0.766918	0.725706	0.653972	0.235101		79.7
141	0.925073	1.03942	0.734635	0.490907		48.1
142	0.937752	0.85962	0.883485	0.671355		20.4
143	0.869511	0.888956	0.932966	0.767216		8.8
144	0.776665	0.596195	0.811016	0.331039		49.6
145	1.01203	0.915329	0.601943	0.34605		73.1
146	0.783569	0.81819	0.668205	0.487917		34.5
147
148
149	0.809442	0.566632	0.301572	0.137185		115.8
150	0.771197	0.528109	0.265492	0.272343		65.7
151	0.679253	0.607947	0.471531	0.370786		40
152	0.75771	0.624842	0.372109	0.357291		49.6
153	0.892404	0.757781	0.456265	0.140008		125.1
154
155	0.66432	0.621193	0.315889	0.20668		81.9
156	0.7123	0.475113	0.173782	0.0436706		186.1
157	0.671202	0.541109	0.215365	0.0338526		203.6
158	0.869477	0.573202	0.356016	0.235022		81.6
159	0.792447	0.418207	0.091727	0.0151629		262.7
160	0.483626	0.286932	0.084434	0.0125819		242.9
161	0.791541	0.552034	0.236978	0.0660308		165.3
162	0.793956	0.52144	0.192911	0.160705		104.4
163	0.767852	0.584475	0.375569	0.300556		59.8
164	0.865258	0.991375	0.173741	0.218341		107.8
165	0.788751	0.611956	0.385985	0.254021		73.6
166	0.920944	0.732306	0.50022	0.411983		51.4
167	0.672428	0.559232	0.530776	0.339768		42.2
168	0.912017	0.819679	0.434869	0.141653		127.9
169	0.823156	0.60039	0.498592	0.419729		39.2
170	0.81165	0.729696	0.488527	0.225729		86.9
171
172	0.905216	0.826294	0.58216	0.219044		96.4
173	0.805725	0.759479	0.494636	0.309089		66.4
174	0.90315	0.88899	0.880895	0.818932		6.3
175	0.773072	0.786058	0.665659	0.601545		18.5
176	0.957892	1.0343	0.844957	0.822997		13.5
177
178
179
180	1.05382	1.25355	1.71727	1.14203		3.1
181
182	0.992175	1.00529	0.952423	0.751105		19.6
183
184	0.997753	1.09639	1.06547	0.711737		25.5
185	0.931955	0.940454	0.938793	0.53503		38
186
187
188
189	0.912308	1.14599	1.08766	0.757416		18.6
190	0.933027	0.841041	0.770827	0.45496		46.8
191

## Sheet: Gadodiamide
	I/I0
Residue No.	0.1mM	0.2mM	0.5mM	1mM	5mM	10mM		Relaxation Enhancement
1
2	1.94957	2.40122	2.42763	1.65531	0.578439	0.207422		14.97
3	1.23189	0.743197	2.60762	2.66796	1.45847	0.421362		7.03
4	1.3715	1.64796	1.31477	1.09962	0.558537	0.214998		11.7
5	1.6765	2.19514	2.15038	1.80195	0.753569	0.296683		11.94
6	1.12693	1.29625	1.00079	1.01849	0.676937	0.488527		5.39
7	2.86165	4.84846	4.8409	2.4788	0.213614	0.176999		21.45
8	1.60614	1.94523	2.06975	1.81825	0.655761	0.223794		21.45
9	1.77505	2.53099	2.37645	1.73312	0.636912	0.182911		15.39
10	1.21868	1.0988	1.2046	0.903057	0.512662	0.351193		7.7
11	2.11353	3.65084	3.17845	2.02743	0.646227	0.438275		12.42
12	1.49066	2.73367	2.87991	1.50141	0.0102751	0.156637		23.15
13	2.27121	2.77334	3.1539	3.9619	1.91325	0.718685		8.36
14	1.5942	1.88139	1.82625	1.25801	0.332811	0.0958708		18.36
15	1.50529	1.60663	1.53713	1.15726	0.478384	0.23762		11.88
16	1.35177	1.28988	1.18813	0.751907	0.36727	0.203823		12
17
18	1.00985	0.868628	0.852858	0.796436	0.475771	0.306538		6.91
19	0.991048	0.866456	0.87884	0.848981	0.503868	0.315285		6.73
20	0.940918	0.837334	0.823976	0.779749	0.520189	0.371789		5.39
21	0.861963	0.721103	0.667401	0.617249	0.438635	0.308152		5.52
22	0.945066	0.795389	0.732995	0.596012	0.388297	0.235627		7,70
23	0.924952	0.798119	0.805235	0.711789	0.458124	0.308171		7.6
24
25	0.94458	0.923536	0.903827	0.812025	0.558653	0.571237		3.33
26	0.992233	1.06126	0.786117	0.7847	0.590075	0.458805		4.55
27	0.990515	0.666965	0.776583	0.7706	0.630167	0.504906		2.91
28	0.95266	0.6939	0.714229	0.695385	0.52134	0.559734		2.36
29	0.931553	0.901065	0.759291	0.742116	0.559378	0.600943		2.55
30	1.01827	0.669569	0.745194	0.703214	0.646035	0.582433		5.58
31	0.983752	0.802486	0.785933	0.73557	0.500174	0.353877		5.58
32	0.971665	0.913983	0.751409	0.747613	0.618332	0.586313		2.61
33	0.914313	0.75004	0.698818	0.690715	0.5541	0.458832		3.39
34	1.01269	0.94663	1.02038	0.964661	0.727175	0.657133		2.73
35	0.901986	0.683301	0.686544	0.716049	0.570496	0.46919		3.03
36	0.845407	0.778043	0.585482	0.66172	0.484381	0.671062		0.85
37	0.615851	0.556926	0.602317	0.65259	0.549525	0.528417		0.85
38	0.934773	0.617386	0.724581	0.780402	0.669905	0.602634		1.45
39
40	0.616341	0.617707	0.436542	0.452337	0.512458	0.294316		3.33
41	0.76887	0.518939	0.640763	0.54223	0.521672	0.452466		2
42	0.952843	0.683921	0.640164	0.656609	0.535868	0.516464		2.48
43	1.14211	0.643837	0.877915	0.756525	0.414447	0.515578		3.94
44	0.875981	0.71902	0.717543	0.705834	0.566758	0.482033		2.97
45	0.908218	0.731931	0.701814	0.704369	0.591942	0.483437		2.97
46	1.27444	1.16041	0.889005	0.637201	0.317101	0.199238		10.79
47	0.749953	0.709815	0.6915	0.499179	0.317113	0.284537		6
48	1.20391	0.769107	0.667286	0.465955	0.242323	0.1371		11.39
49	1.33859	1.27758	1.35717	1.14504	0.571116	0.346348		8.61
50	0.874756	0.8004	0.82898	0.757034	0.622232	0.541402		2.73
51	1.22574	1.15885	1.21484	1.07955	0.467506	0.169603		12.18
52	1.39705	1.49955	1.50751	1.15343	0.403258	0.175863		13.52
53	1.27101	1.22101	1.23531	0.998813	0.422565	0.22998		10.79
54	1.2507	1.31452	1.23087	1.04942	0.434608	0.256164		10.36
55	1.36593	1.32177	1.31767	1.06818	0.333205	0.133476		14.73
56	1.20121	1.11925	1.08395	0.863664	0.339394	0.153567		12.67
57	1.08668	0.954772	0.931851	0.769196	0.360501	0.219375		9.64
58	1.11187	0.976836	0.911289	0.768219	0.424623	0.279027		8.12
59	1.28263	1.06652	0.865443	0.653481	0.276046	0.117893		13.76
60
61
62
63
64	0.903227	0.771717	0.734665	0.653796	0.476147	0.407423		4.36
65
66	1.28832	1.06024	1.14159	0.865738	0.379363	0.140127		13.15
67	1.10074	1.0017	0.96393	0.845331	0.473574	0.277878		8.24
68	1.0559	0.969564	0.882138	0.815351	0.422005	0.254585		8.55
69	0.883896	0.823417	0.716878	0.751859	0.625675	0.555265		2.42
70	1.05343	0.722362	0.712757	0.635482	0.384233	0.248458		7.52
71	0.773916	0.597157	0.609375	0.544604	0.459684	0.522298		1.64
72	1.16497	1.09323	1.05151	0.879637	0.521501	0.37841		6.85
73
74	0.651333	0.776439	0.570413	0.505047	0.437395	0.517296		1.7
75	0.696028	0.471093	0.517806	0.46996	0.450184	0.462245		1.16
76	0.865355	0.736451	0.771268	0.732375	0.602208	0.564013		2.24
77	0.881395	0.754078	0.696961	0.637067	0.579283	0.500683		2.67
78	0.69924	0.632005	0.492674	0.588512	0.413573	0.472712		2
79
80	0.807743	0.362464	0.610234	0.62379	0.546479	0.465004		1.27
81	0.886921	0.731975	0.695539	0.650766	0.610313	0.539942		2.12
82
83	0.887539	0.631077	0.628222	0.578941	0.490072	0.4249		3.15
84
85	1.11424	1.12782	1.01113	0.862729	0.580932	0.404419		6.18
86	1.06722	0.954014	0.706758	0.807514	0.532157	0.494915		4.06
87	0.951381	0.796659	0.743264	0.639756	0.445212	0.372273		5.09
88	0.958471	0.80816	0.76932	0.688569	0.559574	0.486943		3.45
89	1.02927	0.886396	0.777579	0.721277	0.583603	0.484004		3.82
90	1.14118	0.951489	1.07366	0.980715	0.625433	0.490074		4.97
91	0.784482	0.966068	0.637934	0.556926	0.545261	0.574285		1.88
92	1.02071	0.739174	0.674425	0.624789	0.439646	0.344689		5.33
93
94	0.976188	0.856146	0.744636	0.740135	0.383359	0.296362		7.03
95	0.990675	0.84939	0.921199	0.815485	0.400416	0.253829		8.3
96	1.27051	1.00755	0.929591	0.839337	0.535842	0.353529		6.91
97	1.509	1.62673	1.5499	1.15394	0.369597	0.0990675		17.21
98	1.25479	1.30297	1.26013	1.03381	0.46482	0.28744		9.58
99	1.23363	1.05679	0.994571	0.8887	0.488892	0.301979		8.18
100	1.11852	0.996158	1.00459	0.877094	0.430003	0.275418		8.55
101	1.20407	1.04995	1.16462	0.874216	0.506533	0.319482		8
102	0.938541	0.698881	0.828209	0.763551	0.536849	0.406106		4.48
103	0.998881	0.732504	0.756585	0.744629	0.462242	0.363531		5.33
104	1.08386	0.90208	0.864149	0.767713	0.517913	0.36058		6.06
105	0.911853	0.714785	0.793087	0.749112	0.577264	0.505287		3.03
106	0.958573	0.712923	0.725096	0.639603	0.457411	0.334904		5.39
107	0.93764	1.05725	0.674681	0.632872	0.567715	0.492383		3.52
108	0.906758	0.735559	0.78866	0.747895	0.707108	0.63475		1.45
109	0.963886	0.798962	0.770106	0.716525	0.550946	0.503165		3.33
110	0.82894	0.964915	0.776149	0.72365	0.624897	0.536487		2.85
111	0.906228	0.712592	0.675874	0.660393	0.593985	0.490406		2.67
112	0.86361	0.798749	0.682386	0.785066	0.670848	0.803211		0.12
113	0.904424	0.898649	0.781447	0.711101	0.530679	0.540401		3.15
114	0.871272	0.747833	0.651062	0.667053	0.546025	0.543109		2.18
115	1.07183	1.04516	0.799825	0.839629	0.596965	0.456158		4.79
116	1.00821	0.834624	0.772601	0.775067	0.596844	0.518259		3.33
117	1.0592	0.95548	0.919653	0.915098	0.709874	0.552414		3.58
118	0.918798	0.758428	0.707992	0.692079	0.549879	0.459425		3.45
119	0.872509	0.612021	0.696653	0.583482	0.575237	0.474253		2.42
120
121	0.995236	0.809519	0.782671	0.726731	0.510432	0.441671		4.3
122	0.888538	0.598851	0.692741	0.685244	0.629228	0.493056		2.24
123	0.728857	0.763166	0.632111	0.547093	0.596383	0.515664		1.7
124	0.694604	0.711672	0.45272	0.477084	0.467325	0.579481		0.42
125	0.877315	0.780428	0.750689	0.736566	0.581303	0.547734		2.55
126	0.952312	0.934479	0.833639	0.736204	0.778807	0.538926		2.85
127	0.928032	0.6508	0.653776	0.701074	0.548286	0.497921		2.61
128	0.973701	0.981468	0.8662	0.877523	0.665523	0.499741		4
129	0.97423	0.684191	0.730054	0.732909	0.524301	0.457236		3.58
130	1.2157	1.06892	1.13971	0.904781	0.563697	0.39665		6.67
131	1.02702	0.899963	0.731948	0.703114	0.503811	0.292475		6.73
132	0.985588	0.793369	0.708265	0.635	0.353349	0.224612		8.24
133	1.23002	0.976804	0.920347	0.790547	0.455317	0.213852		9.7
134	1.17488	1.023	0.994627	0.847256	0.294495	0.161683		12.24
135
136	1.35637	1.40022	1.40711	1.10168	0.39881	0.182546		12.97
137	1.46952	1.46125	1.54883	1.20508	0.5582	0.286062		10.42
138	0.985628	0.782703	0.798161	0.70467	0.418447	0.284333		6.97
139
140	1.02722	0.772139	0.800305	0.755005	0.446011	0.255777		7.64
141	1.25101	1.17248	1.15815	1.09621	0.554167	0.276498		9.21
142	1.29301	1.26626	1.24858	0.984292	0.390133	0.191237		12.06
143	1.31186	1.33808	1.2499	0.944941	0.315848	0.114814		15.33
144	1.17748	0.985269	0.968549	0.66513	0.228322	0.120723		13.82
145	1.28421	1.02015	1.01646	0.832996	0.368674	0.173283		11.64
146	1.08979	0.824484	0.924378	0.953432	0.638781	0.464386		4.55
147	0.973793	0.844451	0.832468	0.710718	0.564153	0.447261		4.18
148
149	0.979591	0.857484	0.731499	0.726036	0.612514	0.466076		3.7
150	0.901385	0.889371	0.713608	0.801652	0.760891	0.775085		0.55
151	1.0134	0.770804	0.829942	0.773123	0.552405	0.462952		4.06
152	0.887063	0.745156	0.750628	0.697139	0.547852	0.483281		3.21
153	0.957549	0.858351	0.693364	0.686324	0.520209	0.525325		3.09
154
155	0.895735	0.84382	0.616647	0.674942	0.541202	0.535226		2.55
156	0.790327	0.742971	0.638461	0.654493	0.530297	0.54642		1.94
157	0.835536	0.864277	0.566824	0.717283	0.624194	0.571192		1.76
158	1.06216	0.64373	0.80705	0.707618	0.785557	0.634551		1.33
159	0.972059	0.783427	0.677317	0.720271	0.608949	0.464791		3.39
160	0.926729	0.644857	0.517851	0.574002	0.509886	0.410218		3.09
161	0.975618	0.895015	0.810725	0.838868	0.687844	0.578656		2.79
162	0.891842	0.707437	0.726008	0.733137	0.601766	0.506073		2.67
163	0.99176	0.824898	0.829683	0.754673	0.574317	0.496906		3.7
164	1.14759	0.781848	0.807377	0.781836	0.657965	0.423157		4.55
165	0.939323	0.805664	0.749457	0.724056	0.584731	0.485547		3.39
166	1.1029	1.02084	0.959826	0.862752	0.604221	0.4218		5.58
167	1.00597	0.831372	0.652758	0.69499	0.608968	0.50642		2.97
168	0.945581	0.789653	0.773605	0.758183	0.641663	0.516341		2.97
169	1.09088	0.945963	0.902892	0.764662	0.505281	0.363747		6.24
170	0.952302	0.678834	0.747658	0.732762	0.59129	0.501156		2.85
171	1.48096	1.4671	1.62747	1.49621	0.774844	0.348206		9.21
172	0.997225	0.755889	0.700184	0.656279	0.450125	0.30715		6.06
173	0.891996	0.70937	0.696832	0.707726	0.617916	0.508187		2.48
174	1.18339	1.0031	0.917679	0.727427	0.364392	0.184953		10.73
175	1.01397	0.785464	0.939034	1.03675	0.741244	0.493511		3.88
176	1.12	1.14843	1.04724	0.931368	0.471408	0.220506		10.06
177	0.726694	0.653098	0.52228	0.484375	0.488505	0.588052		0.48
178
179
180	1.6202	1.69003	1.56626	0.901648	0.233125	0.0980329		17.94
181
182	1.16195	1.1117	0.975317	0.644929	0.264377	0.133318		13.21
183	1.73881	1.88814	2.15981	2.13657	0.901941	0.212239		14.12
184	1.45592	1.43846	1.34301	0.84777	0.244032	0.0674118		19.03
185	1.24363	1.08173	0.947096	0.559536	0.218452	0.107199		14.55
186
187	1.62313	1.86556	1.6946	0.814384	0.137474	0.0619704		21.52
188
189	1.37277	1.32389	1.3103	0.828931	0.445	0.274174		9.94
190	1.24309	1.10272	0.967052	0.571817	0.232538	0.114988		14.18
191
