# Supplementary material for: Phosphatidylserine-dependent structure of synaptogyrin remodels the synaptic vesicle membrane
Source: Nat Struct Mol Biol. 2023 May 22;30(7):926–34. doi: 10.1038/s41594-023-01004-9 (PMC10352133; doi:10.1038/s41594-023-01004-9)
Supplement: Source Data Extended Data Fig. 9 — Endnote file with data. [file 41594_2023_1004_MOESM10_ESM.xlsx]

## Sheet: PC PS Cholesterol
	Radius(nm)	Diameter				Avgr	erorr
Ref.-1	80.5	161			1;20	50.1333	2.66333
Ref.-2	104.1	208.2			1;50	49.9333	1.36137
Ref.-3	107.7	215.4			1;100	114	2.50599
					1;500	123.6	8.49235
1;20-1	25.4	50.8			1;1000	137.133	9.70429
1;20-2	26.2	52.4			1;2000	163.133	27.1421
1;20-3	23.6	47.2			Ref.	194.867	29.5495
1;50-1	25.2	50.4
1;50-2	24.2	48.4
1;50-3	25.5	51
1;100-1	58.2	116.4
1;100-2	57.1	114.2
1;100-3	55.7	111.4
1;500-1	64.4	128.8
1;500-2	64.1	128.2
1;500-3	56.9	113.8
1;1000-1	71.9	143.8
1;1000-2	70.8	141.6
1;1000-3	63	126
1;2000-1	89.7	179.4
1;2000-2	65.9	131.8
1;2000-3	89.1	178.2

## Sheet: PC PE Cholesterol
	Radius(nm)	Diameter				Avgr	erorr
Ref.-1	77.1	154.2			1;20	114.933	9.76797
Ref.-2	75.4	150.8			1;50	138.867	7.75973
Ref.-3	73.1	146.2			1;100	131.067	10.6327
					1;500	135	10.2937
1;20-1	61.4	122.8			1;1000	136.667	8.35783
1;20-2	59	118			1;2000	150.733	3.58515
1;20-3	52	104			Ref.	150.4	4.01497
1;50-1	73.9	147.8
1;50-2	66.9	133.8
1;50-3	67.5	135
1;100-1	61.3	122.6
1;100-2	63.8	127.6
1;100-3	71.5	143
1;500-1	66.7	133.4
1;500-2	62.8	125.6
1;500-3	73	146
1;1000-1	72.2	144.4
1;1000-2	68.9	137.8
1;1000-3	63.9	127.8
1;2000-1	73.3	146.6
1;2000-2	76.3	152.6
1;2000-3	76.5	153

## Sheet: PC PE
	Radius(nm)	Diameter				Avgr	erorr
Ref.-1	89.4	178.8			1;20	144.6	28.7965
Ref.-2	75.9	151.8			1;50	166.733	16.398
Ref.-3	77.9	155.8			1;100	154	5.81034
					1;500	154.933	8.519
1;20-1	81.4	162.8			1;1000	153.2	3.85746
1;20-2	79.8	159.6			1;2000	156.333	3.52326
1;20-3	55.7	111.4			Ref.	162.133	14.5717
1;50-1	73.9	147.8
1;50-2	88.2	176.4
1;50-3	88	176
1;100-1	79.8	159.6
1;100-2	74	148
1;100-3	77.2	154.4
1;500-1	72.7	145.4
1;500-2	78.8	157.6
1;500-3	80.9	161.8
1;1000-1	75.2	150.4
1;1000-2	75.8	151.6
1;1000-3	78.8	157.6
1;2000-1	78.7	157.4
1;2000-2	79.6	159.2
1;2000-3	76.2	152.4
