# Supplementary material for: Phosphatidylserine-dependent structure of synaptogyrin remodels the synaptic vesicle membrane
Source: Nat Struct Mol Biol. 2023 May 22;30(7):926–34. doi: 10.1038/s41594-023-01004-9 (PMC10352133; doi:10.1038/s41594-023-01004-9)
Supplement: Source Data Extended Data Fig. 10 — Endnote file with data. [file 41594_2023_1004_MOESM11_ESM.xlsx]

## Sheet: Sheet1
	Wild type	K102Q	K134,136Q
2GluH	0.475475	0	0
3GlyH	0.232969	0.095095	0
4GlyH	0.323888	0.0465939	0.0095095
5AlaH	0.579041	0.0647776	0.00465939
6TyrH	0.433189	0.115808	0.00647776
7GlyH		0.0866379	0.0115808
8AlaH		0	0.00866379
9GlyH		0	0
10LysH	0.525856	0	0
11AlaH	0.326475	0.105171
12GlyH		0.065295	0.0105171
13GlyH	0.309246	0	0.0065295
14AlaH	0.0245052	0.0618492	0
15PheH	0.561136	0.00490103
16AspH	0.347787	0.112227	0.000490103
		0.0695575	0.0112227
18TyrH	0.429634	0	0.00695575
19ThrH	0.453949		0
20LeuH	0.101977	0.0907898	0
21ValH	0.0807069	0.0203953	0.00907898
22ArgH	0.139324	0.0161414	0.00203953
23GlnH	0.212405		0.00161414
		0.0424811	0
25HisH	0.389929	0	0.00424811
26ThrH	0.280095	0.0779859	0
27IleH	0.211785	0.0560191	0.00779859
28LeuH	0.487808	0.0423571	0.00560191
29ArgH	0.305805	0.0975617	0.00423571
30ValH	0.385396	0.0611609	0.00975617
31ValH	0.368246	0.0770791	0.00611609
32SerH	0.375556	0.0736492	0.00770791
33TrpH	0.0297082	0.0751111	0.00736492
34LeuH	0.442054	0.00594163	0.00751111
35PheH	0.27658	0.0884109	0.000594163
36SerH	0.173717	0.0553159	0.00884109
37IleH	0.0865901	0.0347434	0.00553159
38ValH	0.389061		0.00347434
39ValH		0.0778123	0
40PheH	0.211853	0	0.00778123
41GlyH	0.101368	0.0423705	0
42SerH		0.0202736	0.00423705
43IleH	0.335997	0	0.00202736
44ValH	0.438313	0.0671993	0
45AsnH		0.0876625	0.00671993
46GluH	0.248896	0	0.00876625
47GlyH	0.254274	0.0497793	0
48TyrH	0.190082	0.0508549	0.00497793
49LeuH	0.361595		0.00508549
50AsnH	0.42175		0
51SerH	0.373098	0.08435	0
52AlaH	0.259641	0.0746196	0.008435
53SerH	0.299288	0.0519282	0.00746196
54GluH	0.352462	0.0598576	0.00519282
55GlyH	0.327957	0.0704925	0.00598576
56GluH		0.0655913	0.00704925
57GluH	0.2626	0	0.00655913
58PheH		0.05252	0
59CysH	0.415122	0	0.005252
60IleH	0.279329	0.0830245
61TyrH	0.0940282	0.0558659	0.00830245
		0.0188056	0.00558659
63ArgH	0.139905	0	0.00188056
64AsnH		0.0279809	0
		0	0.00279809
66AsnH	0.444906	0	0
67AlaH	0.327954	0.0889811
68CysH		0.0655909	0.00889811
69SerH	0.270838	0	0.00655909
70TyrH		0.0541675	0
71GlyH	0.118601	0	0.00541675
72ValH		0.0237202	0
73AlaH	0.282815	0	0.00237202
74ValH	0.279264	0.056563
75GlyH	0.0616286	0.0558527	0.0056563
76ValH	0.246533	0.0123257
77LeuH	0.452003	0.0493065
78AlaH	0.258752	0.0904005	0.00493065
79PheH	0.298649	0.0517505	0.00904005
80LeuH	0.360502	0.0597298	0.00517505
81ThrH	0.1915	0.0721003	0.00597298
82CysH	0.428824	0.0383	0.00721003
83LeuH	0.252537	0.0857648	0.00383
84LeuH	0.43793	0.0505075	0.00857648
85TyrH		0.087586	0.00505075
86LeuH	0.226131	0	0.0087586
87AlaH	0.611805	0.0452261	0
88LeuH	0.609566	0.122361	0.00452261
89AspH	0.451556	0.121913	0.0122361
90ValH		0.0903112	0.0121913
91TyrH	0.556137	0	0.00903112
92PheH	0.521349	0.111227	0
		0.10427	0.0111227
94GlnH	0.459034	0
95IleH	0.507266	0.0918068	0
96SerH		0.101453	0.00918068
97SerH	0.446415	0	0.0101453
98ValH	0.271399	0.0892829	0
99LysH	0.531207	0.0542798	0.00892829
100AspH	0.453898	0.106241
101ArgH	0.358185	0.0907796	0.0106241
102LysH	0.239476	0.0716371	0.00907796
103LysH		0.0478952	0.00716371
104AlaH	0.395846	0	0.00478952
105ValH	0.414517	0.0791691	0
106LeuH	0.423268	0.0829034	0.00791691
107SerH	0.471497	0.0846536	0.00829034
108AspH	0.228465	0.0942994	0.00846536
109IleH	0.494306		0.00942994
110GlyH	0.28135	0.0988613	0
111ValH	0.440948	0.05627	0.00988613
112SerH	0.157988		0.005627
113AlaH	0.279202	0.0315975	0
114PheH	0.285222	0.0558405	0.00315975
115TrpH	0.417087		0.00558405
116AlaH	0.331154	0.0834174	0
117PheH	0.131575	0.0662308	0.00834174
118LeuH		0.026315	0.00662308
119TrpH	0.0605235	0	0.0026315
120PheH	0.192658	0.0121047	0
121ValH	0.327973		0.00121047
122GlyH	0.077673	0.0655946	0
123PheH	0.389769	0.0155346	0.00655946
124CysH	0.59905	0.0779537	0.00155346
125TyrH	0.305911	0.11981	0.00779537
126LeuH	0.529142	0.0611823	0.011981
127AlaH	0.297451	0.105828	0.00611823
128AsnH	0.104219	0.0594902	0.0105828
129GlnH	0.513065	0.0208439	0.00594902
130TrpH	0.455099	0.102613	0.00208439
131GlnH	0.622927	0.0910199	0.0102613
132ValH	0.287519	0.124585	0.00910199
133SerH	0.29983		0.0124585
134LysH	0.492046		0
		0.0984092	0
136LysH	0.20438	0	0.00984092
137AspH	0.493253	0.040876	0
138AsnH	0.468234	0.0986506	0.0040876
		0.0936468	0.00986506
140LeuH	0.576516	0	0.00936468
141AsnH	0.553336	0.115303	0
142GluH	0.551393	0.110667	0.0115303
143GlyH	0.215484		0.0110667
144ThrH	0.174239	0.0430968	0
145AspH	0.384403	0.0348478	0.00430968
146AlaH	0.224122	0.0768805	0.00348478
147AlaH	0.407513	0.0448243	0.00768805
148ArgH		0.0815027	0.00448243
149AlaH		0	0.00815027
150AlaH	0.387991	0	0
151IleH	0.452974		0
152AlaH	0.311759	0.0905948	0
153PheH	0.326413	0.0623518	0.00905948
154SerH		0.0652827	0.00623518
155PheH	0.430458	0	0.00652827
156PheH	0.375314	0.0860915	0
157SerH	0.241425		0.00860915
158IleH	0.503538	0.048285	0
159PheH	0.49001	0.100708	0.0048285
160ThrH	0.229331		0.0100708
161TrpH	0.365424	0.0458663	0
162SerH		0.0730847	0.00458663
163LeuH	0.400706		0.00730847
164ThrH		0.0801413	0
165AlaH	0.305774	0	0.00801413
166AlaH	0.401332	0.0611548	0
167LeuH	0.45481	0.0802664	0.00611548
168AlaH	0.343896	0.090962	0.00802664
169ValH	0.426046	0.0687792	0.0090962
170ArgH	0.443722		0.00687792
171ArgH	0.329045	0.0887443	0
172PheH	0.645823	0.065809	0.00887443
173LysH	0.44127	0.129165	0.0065809
174AspH	0.582837	0.088254	0.0129165
175LeuH	0.475033	0.116567	0.0088254
176SerH	0.599924	0.0950065	0.0116567
177PheH	0.310577	0.119985	0.00950065
		0.0621155	0.0119985
		0	0.00621155
180GluH		0	0
181TyrH	0.673147	0	0
182SerH		0.134629	0
183ThrH	0.287404	0	0.0134629
184LeuH	0.577339	0.0574808	0
185PheH	0.216331	0.115468	0.00574808
		0.0432663	0.0115468
187AlaH	0.12141	0	0.00432663
		0.0242821	0
189AlaH	0.53969	0	0.00242821
190GlnH	0.416898	0.107938	0
